# Supplementary material for: (E)-2-tert-Butyl-6-[(naphthalen-1-yl)imino­meth­yl]phenol
Source: Acta Crystallogr Sect E Struct Rep Online. 2012 Jan 25;68(Pt 2):o522. doi: 10.1107/S1600536812002395 (PMC3275263; doi:10.1107/S1600536812002395)
Supplement: Supplementary file 1 [file e-68-0o522-sup1.cif]

##############################################################################
#                                                                            #
# This CIF contains the data in a paper accepted for publication in          #
# Acta Crystallographica Section E. It conforms to the requirements of       #
# Notes for Authors for Acta Crystallographica Section E, and has been       #
# peer reviewed under the auspices of the IUCr Commission on Journals.       #
#                                                                            #
# Full details of the Crystallographic Information File format               #
# are given in the paper "The Crystallographic Information File (CIF):       #
# a New Standard Archive File for Crystallography" by S. R. Hall, F. H.      #
# Allen and I. D. Brown [Acta Cryst. (1991), A47, 655-685].                  #
#                                                                            #
# The current version of the core CIF dictionary is obtainable from          #
# ftp://ftp.iucr.org/pub/cif_core.dic.                                       #
#                                                                            #
# Software is freely available for graphical display of the structure(s)     #
# in this CIF. For information consult the CIF software page                 #
# http://www.iucr.org/resources/cif/software.                                #
#                                                                            #
# This file may be used for bona fide research purposes within the           #
# scientific community so long as proper attribution is given to the journal # 
# article from which it was obtained.                                        #
#                                                                            #
##############################################################################
data_I
_audit_creation_method     SHELXL-97
_chemical_name_systematic
;
(<i>E</i>)-2-<i>tert</i>-Butyl-6-[(naphthalen-1-yl)iminomethyl]phenol
;
_chemical_name_common     ?
_chemical_formula_moiety     'C21 H21 N O'
_chemical_formula_sum     'C21 H21 N O'
_chemical_formula_iupac     'C21 H21 N O'
_chemical_formula_weight     303.39
_chemical_melting_point     ?
_symmetry_cell_setting     orthorhombic
_symmetry_space_group_name_H-M     'P b c a'
_symmetry_space_group_name_Hall     '-P 2ac 2ab'
loop_
    _symmetry_equiv_pos_as_xyz
    'x, y, z'
    '-x+1/2, -y, z+1/2'
    '-x, y+1/2, -z+1/2'
    'x+1/2, -y+1/2, -z'
    '-x, -y, -z'
    'x-1/2, y, -z-1/2'
    'x, -y-1/2, z-1/2'
    '-x-1/2, y-1/2, z'
_cell_length_a     9.4770(19)
_cell_length_b     20.109(4)
_cell_length_c     34.595(7)
_cell_angle_alpha     90.00
_cell_angle_beta     90.00
_cell_angle_gamma     90.00
_cell_volume     6593(2)
_cell_formula_units_Z     16
_cell_measurement_reflns_used     8840
_cell_measurement_theta_min     2.45
_cell_measurement_theta_max     29.15
_cell_measurement_temperature     120(2)
_exptl_crystal_description     block
_exptl_crystal_colour     orange
_exptl_crystal_size_max     0.5
_exptl_crystal_size_mid     0.4
_exptl_crystal_size_min     0.3
_exptl_crystal_density_diffrn     1.223
_exptl_crystal_density_meas     ?
_exptl_crystal_density_method     'not measured'
_exptl_crystal_F_000     2592
_exptl_absorpt_coefficient_mu     0.074
_exptl_absorpt_correction_type     none
_exptl_absorpt_process_details     ?
_exptl_absorpt_correction_T_min     ?
_exptl_absorpt_correction_T_max     ?
_exptl_special_details     ?
_diffrn_ambient_temperature     120(2)
_diffrn_radiation_type     MoK\a
_diffrn_radiation_wavelength     0.71073
_diffrn_radiation_source     'fine-focus sealed tube'
_diffrn_radiation_monochromator     graphite
_diffrn_measurement_device_type     'Stoe IPDS II'
_diffrn_measurement_method     'rotation method'
_diffrn_detector_area_resol_mean     '0.15 mm'
_diffrn_reflns_number     28480
_diffrn_reflns_av_R_equivalents     0.0712
_diffrn_reflns_av_sigmaI/netI     0.0568
_diffrn_reflns_theta_min     2.45
_diffrn_reflns_theta_max     29.15
_diffrn_reflns_theta_full     29.15
_diffrn_measured_fraction_theta_max     0.994
_diffrn_measured_fraction_theta_full     0.994
_diffrn_reflns_limit_h_min     -10
_diffrn_reflns_limit_h_max     12
_diffrn_reflns_limit_k_min     -27
_diffrn_reflns_limit_k_max     23
_diffrn_reflns_limit_l_min     -39
_diffrn_reflns_limit_l_max     47
_diffrn_standards_number     ?
_diffrn_standards_interval_count     ?
_diffrn_standards_interval_time     ?
_diffrn_standards_decay_%     ?
_refine_special_details
;
Refinement of <i>F</i>^2^ against ALL reflections. The weighted <i>R</i>-factor
<i>wR</i> and goodness of fit <i>S</i> are based on <i>F</i>^2^, conventional
<i>R</i>-factors <i>R</i> are based on <i>F</i>, with <i>F</i> set to zero for
negative <i>F</i>^2^. The threshold expression of <i>F</i>^2^ >
\s(<i>F</i>^2^) is used only for calculating <i>R</i>-factors(gt) <i>etc</i>.
and is not relevant to the choice of reflections for refinement.
<i>R</i>-factors based on <i>F</i>^2^ are statistically about twice as large
as those based on <i>F</i>, and <i>R</i>- factors based on ALL data will be
even larger.
;
_reflns_number_total     8840
_reflns_number_gt     5781
_reflns_threshold_expression     I>2\s(I)
_refine_ls_structure_factor_coef     Fsqd
_refine_ls_matrix_type     full
_refine_ls_R_factor_all     0.1118
_refine_ls_R_factor_gt     0.0671
_refine_ls_wR_factor_gt     0.1347
_refine_ls_wR_factor_ref     0.1545
_refine_ls_goodness_of_fit_ref     1.049
_refine_ls_restrained_S_all     1.049
_refine_ls_number_reflns     8840
_refine_ls_number_parameters     424
_refine_ls_number_restraints     0
_refine_ls_hydrogen_treatment     constr
_refine_ls_weighting_scheme     calc
_refine_ls_weighting_details
         'calc w=1/[\s^2^(Fo^2^)+(0.0561P)^2^+2.5641P] where P=(Fo^2^+2Fc^2^)/3'
_atom_sites_solution_hydrogens     geom
_atom_sites_solution_primary     direct
_atom_sites_solution_secondary     difmap
_refine_ls_shift/su_max     0.001
_refine_ls_shift/su_mean     0.000
_refine_diff_density_max     0.241
_refine_diff_density_min     -0.229
_refine_ls_extinction_method     'SHELXL97 (Sheldrick, 2008)'
_refine_ls_extinction_coef     0.0039(3)
_refine_ls_extinction_expression
                                  'Fc^*^=kFc[1+0.001xFc^2^\l^3^/sin(2\q)]^-1/4^'
loop_
    _atom_type_symbol
    _atom_type_description
    _atom_type_scat_dispersion_real
    _atom_type_scat_dispersion_imag
    _atom_type_scat_source
    'C' 'C' 0.0033 0.0016
                         'International Tables Vol C Tables 4.2.6.8 and 6.1.1.4'
    'H' 'H' 0.0000 0.0000
                         'International Tables Vol C Tables 4.2.6.8 and 6.1.1.4'
    'N' 'N' 0.0061 0.0033
                         'International Tables Vol C Tables 4.2.6.8 and 6.1.1.4'
    'O' 'O' 0.0106 0.0060
                         'International Tables Vol C Tables 4.2.6.8 and 6.1.1.4'
_computing_data_collection     'X-AREA (Stoe & Cie, 2005)'
_computing_cell_refinement     'X-AREA (Stoe & Cie, 2005)'
_computing_data_reduction     'X-AREA (Stoe & Cie, 2005)'
_computing_structure_solution     'SHELXS97 (Sheldrick, 2008)'
_computing_structure_refinement     'SHELXL97 (Sheldrick, 2008)'
_computing_molecular_graphics     'ORTEP-3 for Windows (Farrugia, 1997)'
_computing_publication_material     'WinGX (Farrugia, 1999)'
loop_
    _atom_site_type_symbol
    _atom_site_label
    _atom_site_fract_x
    _atom_site_fract_y
    _atom_site_fract_z
    _atom_site_U_iso_or_equiv
    _atom_site_adp_type
    _atom_site_calc_flag
    _atom_site_refinement_flags
    _atom_site_occupancy
    _atom_site_symmetry_multiplicity
    _atom_site_disorder_assembly
    _atom_site_disorder_group
    O O1 0.37905(15) 0.43850(7) 0.17017(4) 0.0338(3) Uani d . 1 1 . .
    H H1A 0.4051 0.4727 0.1810 0.051 Uiso calc R 1 1 . .
    N N1 0.39654(18) 0.52936(9) 0.22143(5) 0.0332(4) Uani d . 1 1 . .
    C C14 0.2144(2) 0.34967(10) 0.17797(6) 0.0307(4) Uani d . 1 1 . .
    C C13 0.2750(2) 0.40972(10) 0.19115(6) 0.0300(4) Uani d . 1 1 . .
    C C12 0.2293(2) 0.44053(10) 0.22547(6) 0.0315(4) Uani d . 1 1 . .
    C C9 0.5443(2) 0.61773(11) 0.17089(6) 0.0366(5) Uani d . 1 1 . .
    H H9 0.4867 0.5852 0.1601 0.044 Uiso calc R 1 1 . .
    C C15 0.1068(2) 0.32295(11) 0.20058(6) 0.0334(4) Uani d . 1 1 . .
    H H15 0.0642 0.2837 0.1925 0.040 Uiso calc R 1 1 . .
    C C1 0.4731(2) 0.58316(11) 0.23768(6) 0.0345(4) Uani d . 1 1 . .
    C C2 0.4857(2) 0.59221(11) 0.27685(6) 0.0388(5) Uani d . 1 1 . .
    H H2 0.4367 0.5644 0.2936 0.047 Uiso calc R 1 1 . .
    C C16 0.0602(2) 0.35241(11) 0.23474(6) 0.0367(5) Uani d . 1 1 . .
    H H16 -0.0118 0.3328 0.2490 0.044 Uiso calc R 1 1 . .
    C C17 0.1212(2) 0.41069(11) 0.24727(6) 0.0367(5) Uani d . 1 1 . .
    H H17 0.0910 0.4303 0.2702 0.044 Uiso calc R 1 1 . .
    C C5 0.6381(2) 0.67555(11) 0.22723(7) 0.0364(5) Uani d . 1 1 . .
    C C18 0.2653(2) 0.31619(10) 0.14061(6) 0.0324(4) Uani d . 1 1 . .
    C C11 0.2939(2) 0.50132(11) 0.23963(6) 0.0349(5) Uani d . 1 1 . .
    H H11 0.2604 0.5204 0.2623 0.042 Uiso calc R 1 1 . .
    C C10 0.5499(2) 0.62500(10) 0.21151(6) 0.0336(4) Uani d . 1 1 . .
    C C4 0.6460(2) 0.68339(12) 0.26778(7) 0.0416(5) Uani d . 1 1 . .
    H H4 0.7028 0.7166 0.2781 0.050 Uiso calc R 1 1 . .
    C C8 0.6230(2) 0.65808(12) 0.14724(7) 0.0413(5) Uani d . 1 1 . .
    H H8 0.6184 0.6524 0.1206 0.050 Uiso calc R 1 1 . .
    C C6 0.7170(2) 0.71633(12) 0.20179(7) 0.0410(5) Uani d . 1 1 . .
    H H6 0.7745 0.7495 0.2119 0.049 Uiso calc R 1 1 . .
    C C7 0.7101(2) 0.70772(12) 0.16279(7) 0.0436(5) Uani d . 1 1 . .
    H H7 0.7631 0.7347 0.1465 0.052 Uiso calc R 1 1 . .
    C C3 0.5715(3) 0.64292(12) 0.29195(7) 0.0424(5) Uani d . 1 1 . .
    H H3 0.5776 0.6489 0.3186 0.051 Uiso calc R 1 1 . .
    O O2 1.00404(15) 0.13532(7) 0.03168(5) 0.0366(3) Uani d . 1 1 . .
    H H2A 0.9468 0.1166 0.0457 0.055 Uiso calc R 1 1 . .
    N N2 0.89339(17) 0.04113(9) 0.07488(5) 0.0322(4) Uani d . 1 1 . .
    C C34 1.1074(2) 0.09186(10) 0.02161(6) 0.0297(4) Uani d . 1 1 . .
    C C22 0.7909(2) 0.01274(10) 0.10001(6) 0.0303(4) Uani d . 1 1 . .
    C C31 0.6520(2) 0.04053(10) 0.09993(6) 0.0306(4) Uani d . 1 1 . .
    C C35 1.2155(2) 0.11257(10) -0.00385(6) 0.0308(4) Uani d . 1 1 . .
    C C33 1.1031(2) 0.02646(10) 0.03615(6) 0.0296(4) Uani d . 1 1 . .
    C C37 1.3157(2) 0.00065(11) 0.00143(6) 0.0324(4) Uani d . 1 1 . .
    H H37 1.3866 -0.0292 -0.0052 0.039 Uiso calc R 1 1 . .
    C C38 1.2083(2) -0.01867(10) 0.02546(6) 0.0313(4) Uani d . 1 1 . .
    H H38 1.2053 -0.0621 0.0347 0.038 Uiso calc R 1 1 . .
    C C32 0.9909(2) 0.00304(11) 0.06118(6) 0.0314(4) Uani d . 1 1 . .
    H H32 0.9891 -0.0418 0.0677 0.038 Uiso calc R 1 1 . .
    C C29 0.4784(2) 0.11944(11) 0.07694(6) 0.0370(5) Uani d . 1 1 . .
    H H29 0.4551 0.1558 0.0616 0.044 Uiso calc R 1 1 . .
    C C39 1.2191(2) 0.18265(11) -0.02143(6) 0.0342(4) Uani d . 1 1 . .
    C C23 0.8228(2) -0.03859(11) 0.12478(6) 0.0349(4) Uani d . 1 1 . .
    H H23 0.9142 -0.0553 0.1254 0.042 Uiso calc R 1 1 . .
    C C26 0.5478(2) 0.01151(11) 0.12424(6) 0.0329(4) Uani d . 1 1 . .
    C C36 1.3179(2) 0.06532(11) -0.01294(6) 0.0323(4) Uani d . 1 1 . .
    H H36 1.3911 0.0776 -0.0294 0.039 Uiso calc R 1 1 . .
    C C25 0.5844(2) -0.04207(11) 0.14872(6) 0.0375(5) Uani d . 1 1 . .
    H H25 0.5161 -0.0611 0.1646 0.045 Uiso calc R 1 1 . .
    C C30 0.6139(2) 0.09558(10) 0.07665(6) 0.0333(4) Uani d . 1 1 . .
    H H30 0.6814 0.1157 0.0610 0.040 Uiso calc R 1 1 . .
    C C24 0.7194(2) -0.06625(11) 0.14925(6) 0.0377(5) Uani d . 1 1 . .
    H H24 0.7429 -0.1010 0.1658 0.045 Uiso calc R 1 1 . .
    C C28 0.3743(2) 0.08973(11) 0.10011(7) 0.0391(5) Uani d . 1 1 . .
    H H28 0.2823 0.1058 0.0996 0.047 Uiso calc R 1 1 . .
    C C27 0.4082(2) 0.03728(11) 0.12329(7) 0.0377(5) Uani d . 1 1 . .
    H H27 0.3389 0.0181 0.1387 0.045 Uiso calc R 1 1 . .
    C C20 0.4227(2) 0.29752(11) 0.14468(6) 0.0372(5) Uani d . 1 1 . .
    H H20A 0.4357 0.2710 0.1675 0.056 Uiso calc R 1 1 . .
    H H20B 0.4782 0.3373 0.1467 0.056 Uiso calc R 1 1 . .
    H H20C 0.4521 0.2727 0.1224 0.056 Uiso calc R 1 1 . .
    C C19 0.1829(3) 0.25239(11) 0.13220(7) 0.0413(5) Uani d . 1 1 . .
    H H19A 0.1950 0.2217 0.1532 0.062 Uiso calc R 1 1 . .
    H H19B 0.2175 0.2327 0.1088 0.062 Uiso calc R 1 1 . .
    H H19C 0.0846 0.2627 0.1293 0.062 Uiso calc R 1 1 . .
    C C41 1.2218(2) 0.23574(11) 0.01050(7) 0.0419(5) Uani d . 1 1 . .
    H H41A 1.2248 0.2791 -0.0010 0.063 Uiso calc R 1 1 . .
    H H41B 1.3038 0.2294 0.0264 0.063 Uiso calc R 1 1 . .
    H H41C 1.1385 0.2318 0.0261 0.063 Uiso calc R 1 1 . .
    C C42 1.0883(2) 0.19260(12) -0.04681(7) 0.0426(5) Uani d . 1 1 . .
    H H42A 1.0888 0.2368 -0.0573 0.064 Uiso calc R 1 1 . .
    H H42B 1.0048 0.1864 -0.0315 0.064 Uiso calc R 1 1 . .
    H H42C 1.0892 0.1608 -0.0675 0.064 Uiso calc R 1 1 . .
    C C40 1.3494(3) 0.19301(13) -0.04700(8) 0.0484(6) Uani d . 1 1 . .
    H H40A 1.3469 0.1623 -0.0682 0.073 Uiso calc R 1 1 . .
    H H40B 1.4332 0.1856 -0.0320 0.073 Uiso calc R 1 1 . .
    H H40C 1.3498 0.2377 -0.0568 0.073 Uiso calc R 1 1 . .
    C C21 0.2438(3) 0.36255(11) 0.10589(6) 0.0392(5) Uani d . 1 1 . .
    H H21A 0.2753 0.3407 0.0828 0.059 Uiso calc R 1 1 . .
    H H21B 0.2972 0.4026 0.1097 0.059 Uiso calc R 1 1 . .
    H H21C 0.1455 0.3733 0.1035 0.059 Uiso calc R 1 1 . .
loop_
    _atom_site_aniso_label
    _atom_site_aniso_U_11
    _atom_site_aniso_U_22
    _atom_site_aniso_U_33
    _atom_site_aniso_U_12
    _atom_site_aniso_U_13
    _atom_site_aniso_U_23
    O1 0.0327(7) 0.0332(8) 0.0354(8) -0.0053(6) 0.0035(6) -0.0012(6)
    N1 0.0321(9) 0.0290(9) 0.0386(9) 0.0032(7) -0.0038(7) -0.0008(7)
    C14 0.0268(9) 0.0322(11) 0.0331(10) 0.0016(8) -0.0010(8) 0.0044(8)
    C13 0.0265(9) 0.0304(10) 0.0331(10) 0.0026(8) 0.0003(8) 0.0051(8)
    C12 0.0280(9) 0.0320(11) 0.0344(10) 0.0052(8) -0.0004(8) -0.0003(8)
    C9 0.0374(11) 0.0305(11) 0.0418(12) 0.0031(9) -0.0029(9) -0.0054(9)
    C15 0.0322(10) 0.0300(10) 0.0380(11) -0.0003(8) 0.0009(8) 0.0014(9)
    C1 0.0333(10) 0.0282(10) 0.0420(11) 0.0056(8) -0.0053(9) -0.0050(9)
    C2 0.0436(12) 0.0350(12) 0.0378(11) 0.0016(9) -0.0043(9) -0.0020(9)
    C16 0.0303(10) 0.0393(12) 0.0404(11) 0.0023(9) 0.0057(8) 0.0055(9)
    C17 0.0340(10) 0.0414(12) 0.0347(11) 0.0083(9) 0.0031(8) 0.0009(9)
    C5 0.0340(10) 0.0317(11) 0.0434(12) 0.0047(8) -0.0053(9) -0.0046(9)
    C18 0.0360(10) 0.0293(10) 0.0319(10) 0.0001(8) 0.0022(8) 0.0022(8)
    C11 0.0303(10) 0.0371(11) 0.0375(11) 0.0078(9) -0.0035(8) -0.0029(9)
    C10 0.0305(10) 0.0305(11) 0.0400(11) 0.0062(8) -0.0039(8) -0.0031(9)
    C4 0.0451(12) 0.0344(12) 0.0454(12) -0.0009(10) -0.0090(10) -0.0079(10)
    C8 0.0423(12) 0.0395(13) 0.0422(12) 0.0029(10) 0.0019(9) -0.0033(10)
    C6 0.0362(11) 0.0361(12) 0.0506(13) -0.0001(9) -0.0017(10) -0.0040(10)
    C7 0.0401(12) 0.0386(13) 0.0520(14) -0.0001(10) 0.0053(10) 0.0000(10)
    C3 0.0522(14) 0.0362(12) 0.0388(12) 0.0016(10) -0.0096(10) -0.0056(10)
    O2 0.0313(7) 0.0307(8) 0.0478(9) 0.0042(6) 0.0070(6) 0.0025(7)
    N2 0.0277(8) 0.0356(9) 0.0334(9) -0.0012(7) 0.0006(7) 0.0005(7)
    C34 0.0271(9) 0.0293(10) 0.0326(10) 0.0018(8) -0.0023(7) -0.0032(8)
    C22 0.0288(9) 0.0308(11) 0.0314(10) -0.0019(8) -0.0005(8) -0.0003(8)
    C31 0.0316(10) 0.0304(10) 0.0299(10) -0.0024(8) -0.0011(8) -0.0017(8)
    C35 0.0263(9) 0.0323(11) 0.0340(10) -0.0020(8) -0.0031(8) -0.0005(8)
    C33 0.0269(9) 0.0310(10) 0.0308(9) -0.0006(8) -0.0030(7) -0.0015(8)
    C37 0.0297(9) 0.0321(10) 0.0355(10) 0.0041(8) -0.0010(8) -0.0035(8)
    C38 0.0310(10) 0.0290(10) 0.0338(10) 0.0022(8) -0.0038(8) 0.0009(8)
    C32 0.0295(9) 0.0313(10) 0.0335(10) -0.0017(8) -0.0021(8) 0.0008(8)
    C29 0.0377(11) 0.0339(11) 0.0393(11) 0.0045(9) -0.0039(9) -0.0023(9)
    C39 0.0318(10) 0.0316(11) 0.0393(11) -0.0020(8) -0.0014(8) 0.0025(9)
    C23 0.0330(10) 0.0346(11) 0.0371(11) 0.0023(8) -0.0026(8) 0.0013(9)
    C26 0.0306(10) 0.0326(11) 0.0356(10) -0.0049(8) 0.0013(8) -0.0033(8)
    C36 0.0273(9) 0.0369(11) 0.0327(10) -0.0008(8) 0.0007(8) -0.0020(9)
    C25 0.0395(11) 0.0343(11) 0.0388(11) -0.0047(9) 0.0056(9) 0.0040(9)
    C30 0.0339(10) 0.0302(11) 0.0357(10) -0.0010(8) -0.0010(8) 0.0001(8)
    C24 0.0411(11) 0.0361(12) 0.0358(11) -0.0005(9) -0.0002(9) 0.0063(9)
    C28 0.0313(10) 0.0386(12) 0.0476(13) 0.0024(9) -0.0010(9) -0.0102(10)
    C27 0.0325(10) 0.0385(12) 0.0420(12) -0.0033(9) 0.0046(9) -0.0041(10)
    C20 0.0399(11) 0.0305(11) 0.0413(12) 0.0012(9) 0.0095(9) 0.0006(9)
    C19 0.0505(13) 0.0324(11) 0.0410(12) -0.0076(10) 0.0032(10) -0.0023(10)
    C41 0.0432(12) 0.0316(12) 0.0508(13) -0.0033(9) -0.0066(10) 0.0017(10)
    C42 0.0459(12) 0.0361(12) 0.0460(13) -0.0007(10) -0.0079(10) 0.0076(10)
    C40 0.0454(13) 0.0408(14) 0.0592(15) -0.0052(10) 0.0102(11) 0.0109(12)
    C21 0.0492(13) 0.0378(12) 0.0306(10) 0.0013(10) 0.0008(9) 0.0008(9)
_geom_special_details
;
All e.s.d.'s (except the e.s.d. in the dihedral angle between two l.s. planes)
are estimated using the full covariance matrix. The cell e.s.d.'s are taken
into account individually in the estimation of e.s.d.'s in distances, angles
and torsion angles; correlations between e.s.d.'s in cell parameters are only
used when they are defined by crystal symmetry. An approximate (isotropic)
treatment of cell e.s.d.'s is used for estimating e.s.d.'s involving l.s.
planes.
;
loop_
    _geom_bond_atom_site_label_1
    _geom_bond_atom_site_label_2
    _geom_bond_site_symmetry_2
    _geom_bond_distance
    _geom_bond_publ_flag
    O1 C13 . 1.354(2) ?
    O1 H1A . 0.8200 ?
    N1 C11 . 1.289(3) ?
    N1 C1 . 1.419(3) ?
    C14 C15 . 1.393(3) ?
    C14 C13 . 1.413(3) ?
    C14 C18 . 1.535(3) ?
    C13 C12 . 1.408(3) ?
    C12 C17 . 1.406(3) ?
    C12 C11 . 1.452(3) ?
    C9 C8 . 1.372(3) ?
    C9 C10 . 1.414(3) ?
    C9 H9 . 0.9300 ?
    C15 C16 . 1.394(3) ?
    C15 H15 . 0.9300 ?
    C1 C2 . 1.373(3) ?
    C1 C10 . 1.434(3) ?
    C2 C3 . 1.405(3) ?
    C2 H2 . 0.9300 ?
    C16 C17 . 1.377(3) ?
    C16 H16 . 0.9300 ?
    C17 H17 . 0.9300 ?
    C5 C4 . 1.414(3) ?
    C5 C6 . 1.416(3) ?
    C5 C10 . 1.424(3) ?
    C18 C19 . 1.530(3) ?
    C18 C21 . 1.534(3) ?
    C18 C20 . 1.545(3) ?
    C11 H11 . 0.9300 ?
    C4 C3 . 1.364(3) ?
    C4 H4 . 0.9300 ?
    C8 C7 . 1.403(3) ?
    C8 H8 . 0.9300 ?
    C6 C7 . 1.362(3) ?
    C6 H6 . 0.9300 ?
    C7 H7 . 0.9300 ?
    C3 H3 . 0.9300 ?
    O2 C34 . 1.358(2) ?
    O2 H2A . 0.8200 ?
    N2 C32 . 1.290(3) ?
    N2 C22 . 1.423(3) ?
    C34 C33 . 1.409(3) ?
    C34 C35 . 1.414(3) ?
    C22 C23 . 1.375(3) ?
    C22 C31 . 1.430(3) ?
    C31 C30 . 1.416(3) ?
    C31 C26 . 1.423(3) ?
    C35 C36 . 1.394(3) ?
    C35 C39 . 1.535(3) ?
    C33 C38 . 1.398(3) ?
    C33 C32 . 1.450(3) ?
    C37 C38 . 1.371(3) ?
    C37 C36 . 1.393(3) ?
    C37 H37 . 0.9300 ?
    C38 H38 . 0.9300 ?
    C32 H32 . 0.9300 ?
    C29 C30 . 1.371(3) ?
    C29 C28 . 1.405(3) ?
    C29 H29 . 0.9300 ?
    C39 C42 . 1.532(3) ?
    C39 C40 . 1.534(3) ?
    C39 C41 . 1.537(3) ?
    C23 C24 . 1.410(3) ?
    C23 H23 . 0.9300 ?
    C26 C25 . 1.414(3) ?
    C26 C27 . 1.421(3) ?
    C36 H36 . 0.9300 ?
    C25 C24 . 1.369(3) ?
    C25 H25 . 0.9300 ?
    C30 H30 . 0.9300 ?
    C24 H24 . 0.9300 ?
    C28 C27 . 1.364(3) ?
    C28 H28 . 0.9300 ?
    C27 H27 . 0.9300 ?
    C20 H20A . 0.9600 ?
    C20 H20B . 0.9600 ?
    C20 H20C . 0.9600 ?
    C19 H19A . 0.9600 ?
    C19 H19B . 0.9600 ?
    C19 H19C . 0.9600 ?
    C41 H41A . 0.9600 ?
    C41 H41B . 0.9600 ?
    C41 H41C . 0.9600 ?
    C42 H42A . 0.9600 ?
    C42 H42B . 0.9600 ?
    C42 H42C . 0.9600 ?
    C40 H40A . 0.9600 ?
    C40 H40B . 0.9600 ?
    C40 H40C . 0.9600 ?
    C21 H21A . 0.9600 ?
    C21 H21B . 0.9600 ?
    C21 H21C . 0.9600 ?
loop_
    _geom_angle_atom_site_label_1
    _geom_angle_atom_site_label_2
    _geom_angle_atom_site_label_3
    _geom_angle_site_symmetry_1
    _geom_angle_site_symmetry_3
    _geom_angle
    _geom_angle_publ_flag
    C13 O1 H1A . . 109.5 ?
    C11 N1 C1 . . 121.75(19) ?
    C15 C14 C13 . . 116.50(19) ?
    C15 C14 C18 . . 122.24(19) ?
    C13 C14 C18 . . 121.26(17) ?
    O1 C13 C12 . . 119.22(18) ?
    O1 C13 C14 . . 119.22(17) ?
    C12 C13 C14 . . 121.56(18) ?
    C17 C12 C13 . . 119.24(19) ?
    C17 C12 C11 . . 119.04(19) ?
    C13 C12 C11 . . 121.69(19) ?
    C8 C9 C10 . . 120.7(2) ?
    C8 C9 H9 . . 119.6 ?
    C10 C9 H9 . . 119.6 ?
    C14 C15 C16 . . 123.0(2) ?
    C14 C15 H15 . . 118.5 ?
    C16 C15 H15 . . 118.5 ?
    C2 C1 N1 . . 122.5(2) ?
    C2 C1 C10 . . 120.1(2) ?
    N1 C1 C10 . . 117.18(19) ?
    C1 C2 C3 . . 120.9(2) ?
    C1 C2 H2 . . 119.5 ?
    C3 C2 H2 . . 119.5 ?
    C17 C16 C15 . . 119.7(2) ?
    C17 C16 H16 . . 120.1 ?
    C15 C16 H16 . . 120.1 ?
    C16 C17 C12 . . 120.0(2) ?
    C16 C17 H17 . . 120.0 ?
    C12 C17 H17 . . 120.0 ?
    C4 C5 C6 . . 121.6(2) ?
    C4 C5 C10 . . 119.3(2) ?
    C6 C5 C10 . . 119.1(2) ?
    C19 C18 C21 . . 107.05(18) ?
    C19 C18 C14 . . 111.58(17) ?
    C21 C18 C14 . . 110.56(17) ?
    C19 C18 C20 . . 107.82(18) ?
    C21 C18 C20 . . 110.30(17) ?
    C14 C18 C20 . . 109.47(17) ?
    N1 C11 C12 . . 121.45(19) ?
    N1 C11 H11 . . 119.3 ?
    C12 C11 H11 . . 119.3 ?
    C9 C10 C5 . . 118.4(2) ?
    C9 C10 C1 . . 123.20(19) ?
    C5 C10 C1 . . 118.4(2) ?
    C3 C4 C5 . . 121.0(2) ?
    C3 C4 H4 . . 119.5 ?
    C5 C4 H4 . . 119.5 ?
    C9 C8 C7 . . 120.8(2) ?
    C9 C8 H8 . . 119.6 ?
    C7 C8 H8 . . 119.6 ?
    C7 C6 C5 . . 121.1(2) ?
    C7 C6 H6 . . 119.4 ?
    C5 C6 H6 . . 119.4 ?
    C6 C7 C8 . . 119.9(2) ?
    C6 C7 H7 . . 120.0 ?
    C8 C7 H7 . . 120.0 ?
    C4 C3 C2 . . 120.3(2) ?
    C4 C3 H3 . . 119.8 ?
    C2 C3 H3 . . 119.8 ?
    C34 O2 H2A . . 109.5 ?
    C32 N2 C22 . . 118.35(18) ?
    O2 C34 C33 . . 119.24(18) ?
    O2 C34 C35 . . 119.52(18) ?
    C33 C34 C35 . . 121.23(18) ?
    C23 C22 N2 . . 122.13(18) ?
    C23 C22 C31 . . 119.79(18) ?
    N2 C22 C31 . . 118.05(18) ?
    C30 C31 C26 . . 118.67(19) ?
    C30 C31 C22 . . 122.78(18) ?
    C26 C31 C22 . . 118.55(19) ?
    C36 C35 C34 . . 116.39(19) ?
    C36 C35 C39 . . 121.37(18) ?
    C34 C35 C39 . . 122.23(18) ?
    C38 C33 C34 . . 119.41(18) ?
    C38 C33 C32 . . 118.03(19) ?
    C34 C33 C32 . . 122.54(18) ?
    C38 C37 C36 . . 119.51(19) ?
    C38 C37 H37 . . 120.2 ?
    C36 C37 H37 . . 120.2 ?
    C37 C38 C33 . . 120.41(19) ?
    C37 C38 H38 . . 119.8 ?
    C33 C38 H38 . . 119.8 ?
    N2 C32 C33 . . 123.48(19) ?
    N2 C32 H32 . . 118.3 ?
    C33 C32 H32 . . 118.3 ?
    C30 C29 C28 . . 120.9(2) ?
    C30 C29 H29 . . 119.6 ?
    C28 C29 H29 . . 119.6 ?
    C42 C39 C40 . . 107.66(19) ?
    C42 C39 C35 . . 109.20(17) ?
    C40 C39 C35 . . 111.78(18) ?
    C42 C39 C41 . . 109.58(18) ?
    C40 C39 C41 . . 107.86(19) ?
    C35 C39 C41 . . 110.68(17) ?
    C22 C23 C24 . . 121.2(2) ?
    C22 C23 H23 . . 119.4 ?
    C24 C23 H23 . . 119.4 ?
    C25 C26 C27 . . 121.36(19) ?
    C25 C26 C31 . . 119.75(19) ?
    C27 C26 C31 . . 118.9(2) ?
    C37 C36 C35 . . 123.04(19) ?
    C37 C36 H36 . . 118.5 ?
    C35 C36 H36 . . 118.5 ?
    C24 C25 C26 . . 120.6(2) ?
    C24 C25 H25 . . 119.7 ?
    C26 C25 H25 . . 119.7 ?
    C29 C30 C31 . . 120.6(2) ?
    C29 C30 H30 . . 119.7 ?
    C31 C30 H30 . . 119.7 ?
    C25 C24 C23 . . 120.1(2) ?
    C25 C24 H24 . . 119.9 ?
    C23 C24 H24 . . 119.9 ?
    C27 C28 C29 . . 119.9(2) ?
    C27 C28 H28 . . 120.0 ?
    C29 C28 H28 . . 120.0 ?
    C28 C27 C26 . . 121.0(2) ?
    C28 C27 H27 . . 119.5 ?
    C26 C27 H27 . . 119.5 ?
    C18 C20 H20A . . 109.5 ?
    C18 C20 H20B . . 109.5 ?
    H20A C20 H20B . . 109.5 ?
    C18 C20 H20C . . 109.5 ?
    H20A C20 H20C . . 109.5 ?
    H20B C20 H20C . . 109.5 ?
    C18 C19 H19A . . 109.5 ?
    C18 C19 H19B . . 109.5 ?
    H19A C19 H19B . . 109.5 ?
    C18 C19 H19C . . 109.5 ?
    H19A C19 H19C . . 109.5 ?
    H19B C19 H19C . . 109.5 ?
    C39 C41 H41A . . 109.5 ?
    C39 C41 H41B . . 109.5 ?
    H41A C41 H41B . . 109.5 ?
    C39 C41 H41C . . 109.5 ?
    H41A C41 H41C . . 109.5 ?
    H41B C41 H41C . . 109.5 ?
    C39 C42 H42A . . 109.5 ?
    C39 C42 H42B . . 109.5 ?
    H42A C42 H42B . . 109.5 ?
    C39 C42 H42C . . 109.5 ?
    H42A C42 H42C . . 109.5 ?
    H42B C42 H42C . . 109.5 ?
    C39 C40 H40A . . 109.5 ?
    C39 C40 H40B . . 109.5 ?
    H40A C40 H40B . . 109.5 ?
    C39 C40 H40C . . 109.5 ?
    H40A C40 H40C . . 109.5 ?
    H40B C40 H40C . . 109.5 ?
    C18 C21 H21A . . 109.5 ?
    C18 C21 H21B . . 109.5 ?
    H21A C21 H21B . . 109.5 ?
    C18 C21 H21C . . 109.5 ?
    H21A C21 H21C . . 109.5 ?
    H21B C21 H21C . . 109.5 ?
loop_
    _geom_torsion_atom_site_label_1
    _geom_torsion_atom_site_label_2
    _geom_torsion_atom_site_label_3
    _geom_torsion_atom_site_label_4
    _geom_torsion_site_symmetry_1
    _geom_torsion_site_symmetry_2
    _geom_torsion_site_symmetry_3
    _geom_torsion_site_symmetry_4
    _geom_torsion
    _geom_torsion_publ_flag
    C15 C14 C13 O1 . . . . -179.31(18) ?
    C18 C14 C13 O1 . . . . 0.6(3) ?
    C15 C14 C13 C12 . . . . 0.4(3) ?
    C18 C14 C13 C12 . . . . -179.71(18) ?
    O1 C13 C12 C17 . . . . 179.99(18) ?
    C14 C13 C12 C17 . . . . 0.3(3) ?
    O1 C13 C12 C11 . . . . -2.0(3) ?
    C14 C13 C12 C11 . . . . 178.36(18) ?
    C13 C14 C15 C16 . . . . -0.6(3) ?
    C18 C14 C15 C16 . . . . 179.44(19) ?
    C11 N1 C1 C2 . . . . 26.7(3) ?
    C11 N1 C1 C10 . . . . -159.32(19) ?
    N1 C1 C2 C3 . . . . 174.9(2) ?
    C10 C1 C2 C3 . . . . 1.1(3) ?
    C14 C15 C16 C17 . . . . 0.2(3) ?
    C15 C16 C17 C12 . . . . 0.5(3) ?
    C13 C12 C17 C16 . . . . -0.8(3) ?
    C11 C12 C17 C16 . . . . -178.86(19) ?
    C15 C14 C18 C19 . . . . 0.5(3) ?
    C13 C14 C18 C19 . . . . -179.45(18) ?
    C15 C14 C18 C21 . . . . 119.5(2) ?
    C13 C14 C18 C21 . . . . -60.4(2) ?
    C15 C14 C18 C20 . . . . -118.8(2) ?
    C13 C14 C18 C20 . . . . 61.3(2) ?
    C1 N1 C11 C12 . . . . -171.02(18) ?
    C17 C12 C11 N1 . . . . 177.58(19) ?
    C13 C12 C11 N1 . . . . -0.5(3) ?
    C8 C9 C10 C5 . . . . 0.5(3) ?
    C8 C9 C10 C1 . . . . -178.3(2) ?
    C4 C5 C10 C9 . . . . -179.6(2) ?
    C6 C5 C10 C9 . . . . -0.2(3) ?
    C4 C5 C10 C1 . . . . -0.7(3) ?
    C6 C5 C10 C1 . . . . 178.65(19) ?
    C2 C1 C10 C9 . . . . 178.7(2) ?
    N1 C1 C10 C9 . . . . 4.6(3) ?
    C2 C1 C10 C5 . . . . -0.1(3) ?
    N1 C1 C10 C5 . . . . -174.25(18) ?
    C6 C5 C4 C3 . . . . -178.7(2) ?
    C10 C5 C4 C3 . . . . 0.6(3) ?
    C10 C9 C8 C7 . . . . -0.4(3) ?
    C4 C5 C6 C7 . . . . 179.1(2) ?
    C10 C5 C6 C7 . . . . -0.3(3) ?
    C5 C6 C7 C8 . . . . 0.4(4) ?
    C9 C8 C7 C6 . . . . -0.1(4) ?
    C5 C4 C3 C2 . . . . 0.3(4) ?
    C1 C2 C3 C4 . . . . -1.2(4) ?
    C32 N2 C22 C23 . . . . 32.8(3) ?
    C32 N2 C22 C31 . . . . -149.19(19) ?
    C23 C22 C31 C30 . . . . 176.7(2) ?
    N2 C22 C31 C30 . . . . -1.4(3) ?
    C23 C22 C31 C26 . . . . -3.4(3) ?
    N2 C22 C31 C26 . . . . 178.49(17) ?
    O2 C34 C35 C36 . . . . -179.94(18) ?
    C33 C34 C35 C36 . . . . -1.3(3) ?
    O2 C34 C35 C39 . . . . -1.3(3) ?
    C33 C34 C35 C39 . . . . 177.37(18) ?
    O2 C34 C33 C38 . . . . 179.19(18) ?
    C35 C34 C33 C38 . . . . 0.5(3) ?
    O2 C34 C33 C32 . . . . 0.9(3) ?
    C35 C34 C33 C32 . . . . -177.72(18) ?
    C36 C37 C38 C33 . . . . -1.3(3) ?
    C34 C33 C38 C37 . . . . 0.8(3) ?
    C32 C33 C38 C37 . . . . 179.13(19) ?
    C22 N2 C32 C33 . . . . -178.36(18) ?
    C38 C33 C32 N2 . . . . 175.45(19) ?
    C34 C33 C32 N2 . . . . -6.3(3) ?
    C36 C35 C39 C42 . . . . 115.9(2) ?
    C34 C35 C39 C42 . . . . -62.7(3) ?
    C36 C35 C39 C40 . . . . -3.1(3) ?
    C34 C35 C39 C40 . . . . 178.25(19) ?
    C36 C35 C39 C41 . . . . -123.4(2) ?
    C34 C35 C39 C41 . . . . 58.0(2) ?
    N2 C22 C23 C24 . . . . -179.59(19) ?
    C31 C22 C23 C24 . . . . 2.4(3) ?
    C30 C31 C26 C25 . . . . -177.89(19) ?
    C22 C31 C26 C25 . . . . 2.2(3) ?
    C30 C31 C26 C27 . . . . 2.2(3) ?
    C22 C31 C26 C27 . . . . -177.73(19) ?
    C38 C37 C36 C35 . . . . 0.5(3) ?
    C34 C35 C36 C37 . . . . 0.8(3) ?
    C39 C35 C36 C37 . . . . -177.88(19) ?
    C27 C26 C25 C24 . . . . 180.0(2) ?
    C31 C26 C25 C24 . . . . 0.1(3) ?
    C28 C29 C30 C31 . . . . -0.3(3) ?
    C26 C31 C30 C29 . . . . -1.4(3) ?
    C22 C31 C30 C29 . . . . 178.5(2) ?
    C26 C25 C24 C23 . . . . -1.2(3) ?
    C22 C23 C24 C25 . . . . -0.1(3) ?
    C30 C29 C28 C27 . . . . 1.3(3) ?
    C29 C28 C27 C26 . . . . -0.5(3) ?
    C25 C26 C27 C28 . . . . 178.8(2) ?
    C31 C26 C27 C28 . . . . -1.2(3) ?
loop_
    _geom_hbond_atom_site_label_D
    _geom_hbond_atom_site_label_H
    _geom_hbond_atom_site_label_A
    _geom_hbond_site_symmetry_A
    _geom_hbond_distance_DH
    _geom_hbond_distance_HA
    _geom_hbond_distance_DA
    _geom_hbond_angle_DHA
    _geom_hbond_publ_flag
    O1 H1A N1 . 0.82 1.81 2.552(2) 150.2 y
    O2 H2A N2 . 0.82 1.89 2.631(2) 149.5 y
    C20 H20B O1 . 0.96 2.38 2.998(3) 121.3 y
    C21 H21B O1 . 0.96 2.35 2.987(3) 123.6 y
    C41 H41C O2 . 0.96 2.33 2.979(3) 124.4 y
    C42 H42B O2 . 0.96 2.41 3.056(3) 123.9 y
data_global
_journal_date_recd_electronic     2012-01-15
_journal_date_accepted     2012-01-19
_journal_name_full     'Acta Crystallographica, Section E'
_journal_year     2012
_journal_volume     68
_journal_issue      2
_journal_page_first     o522
_journal_page_last     o522
_journal_paper_category     QO
_journal_paper_doi     10.1107/S1600536812002395
_journal_coeditor_code     BT5787
_publ_contact_author_name     'Roghayieh Jamjah'
_publ_contact_author_address
;
Iran Polymer and Petrochemical Institute (IPPI), P.O. Box 14965/115, Tehran,
Iran
;
_publ_contact_author_email     'r.jamjah@ippi.ac.ir'
_publ_contact_author_fax     '+(9821) 44580021-23'
_publ_contact_author_phone     '+(9821) 44580000-19'
_publ_section_title
;
(<i>E</i>)-2-<i>tert</i>-Butyl-6-[(naphthalen-1-yl)iminomethyl]phenol
;
loop_
    _publ_author_name
    _publ_author_address
    'Jamjah, Roghayieh'
;
Iran Polymer and Petrochemical Institute (IPPI), PO Box 14965/115, Tehran,
Iran
;
    'Nekoomanesh, Mehdi'
;
Iran Polymer and Petrochemical Institute (IPPI), PO Box 14965/115, Tehran,
Iran
;
    'Zahedi, Roya'
;
Chemistry Group, Amirkabir University of Technology, PO Box 15875-4413,
Tehran, Iran
;
    'Gholamhossein Zohuri'
;
Department of Chemistry
Faculty of Science
Ferdowsi University of Mashhad
PO Box 1436
Mashhad
Iran
;
    'Afshar Taromi, Faramarz'
;
Department of Polymer Engineering, Amirkabir University, PO Box 15875-4413,
Tehran, Iran
;
    'Notash, Behrouz'
;
Department of Chemistry, Shahid Beheshti University, G. C.,
Evin, Tehran 1983963113, Iran
;
