# Supplementary material for: (E)-2-tert-Butyl-6-[(naphthalen-1-yl)imino­meth­yl]phenol
Source: Acta Crystallogr Sect E Struct Rep Online. 2012 Jan 25;68(Pt 2):o522. doi: 10.1107/S1600536812002395 (PMC3275263; doi:10.1107/S1600536812002395)
Supplement: Supplementary file 2 [file e-68-0o522-Isup2.hkl]

# 
# h,k,l, Fc-squared, Fo-squared, sigma(Fo-squared) and status flag 
# 
data_I
_shelx_title ' KHC130H in Pbca' 
_shelx_refln_list_code          4 
_shelx_F_calc_maximum      331.07 
_exptl_crystal_F_000      2904.00 
_reflns_d_resolution_high  0.7296 
 
loop_ 
 _symmetry_equiv_pos_as_xyz 
 'x, y, z' 
 '-x+1/2, -y, z+1/2' 
 '-x, y+1/2, -z+1/2' 
 'x+1/2, -y+1/2, -z' 
 '-x, -y, -z' 
 'x-1/2, y, -z-1/2' 
 'x, -y-1/2, z-1/2' 
 '-x-1/2, y-1/2, z' 
 
_cell_length_a     9.4770 
_cell_length_b    20.1090 
_cell_length_c    34.5954 
_cell_angle_alpha  90.000 
_cell_angle_beta   90.000 
_cell_angle_gamma  90.000 
 
_shelx_F_squared_multiplier     1.000 
 
loop_ 
 _refln_index_h 
 _refln_index_k 
 _refln_index_l 
 _refln_F_squared_calc 
 _refln_F_squared_meas 
 _refln_F_squared_sigma 
 _refln_observed_status 
   2   0   0    21737.51    21132.25    204.52 o 
   4   0   0       21.12      -27.57     59.74 o 
   6   0   0     6668.61     7038.42     84.51 o 
   8   0   0     1963.49     2091.14     50.67 o 
  10   0   0     4627.39     4356.85     73.86 o 
  12   0   0     1411.94     1380.21     63.49 o 
   2   1   0     7678.25     7116.40    125.45 o 
   4   1   0      149.24      180.84     29.53 o 
   6   1   0      181.31      158.94     29.42 o 
   8   1   0     1118.84     1312.46     76.84 o 
  10   1   0        0.03       21.70     27.52 o 
  12   1   0      334.74      302.25     31.44 o 
   2   2   0     8535.09     7694.66    307.78 o 
   4   2   0     4144.10     4013.07     80.71 o 
   6   2   0       78.45       61.37     35.42 o 
   8   2   0       93.20      131.24     25.02 o 
  10   2   0     2081.38     2209.17    124.32 o 
  12   2   0       63.01       63.37     25.61 o 
   2   3   0      533.25      454.04     60.55 o 
   4   3   0        4.95      108.45     55.14 o 
   6   3   0      504.62      513.93     36.79 o 
   8   3   0      212.88      262.47     29.60 o 
  10   3   0      138.44      217.03     24.70 o 
  12   3   0        0.23       52.96     29.24 o 
   2   4   0    52431.55    53662.66   1043.62 o 
   4   4   0     3445.19     3578.62     50.35 o 
   6   4   0       32.32       26.98     30.79 o 
   8   4   0     3394.35     3681.27    230.68 o 
  10   4   0     1208.03     1306.12     32.85 o 
  12   4   0      123.17      185.31     38.02 o 
   2   5   0     2219.08     1978.19     51.89 o 
   4   5   0      841.56     1017.82     36.89 o 
   6   5   0      249.39      272.52     30.06 o 
   8   5   0     4871.34     5187.41    171.45 o 
  10   5   0        4.84      -23.13     27.71 o 
  12   5   0       22.11       39.90     29.91 o 
   2   6   0      540.85      410.00     42.62 o 
   4   6   0       11.40       31.23     29.21 o 
   6   6   0       20.79       73.52     48.71 o 
   8   6   0      857.24      852.87     28.29 o 
  10   6   0        1.02      -18.69     34.46 o 
  12   6   0       53.56      113.43     30.77 o 
   2   7   0    12224.05    10915.37    218.97 o 
   4   7   0     3590.75     3602.89    218.30 o 
   6   7   0     1232.42     1163.64     57.08 o 
   8   7   0      568.14      520.59     33.57 o 
  10   7   0      165.32      151.86     42.74 o 
  12   7   0        6.45      -17.86     30.09 o 
   2   8   0     5562.75     5220.00     66.74 o 
   4   8   0    28350.10    29113.49    261.89 o 
   6   8   0     1840.17     1790.10     60.81 o 
   8   8   0     2219.34     2503.65     37.12 o 
  10   8   0      100.63      100.20     48.25 o 
  12   8   0       79.17      107.53     27.61 o 
   2   9   0     1928.00     2066.73     51.49 o 
   4   9   0    16397.71    16351.13    659.31 o 
   6   9   0      180.47      207.75     36.77 o 
   8   9   0       85.33      105.92     31.52 o 
  10   9   0       22.40       35.52     27.37 o 
  12   9   0      562.37      362.45     66.66 o 
   2  10   0       22.25       61.74     36.38 o 
   4  10   0     2096.60     2302.61     99.11 o 
   6  10   0      438.83      403.67     42.30 o 
   8  10   0       53.37       55.38     25.01 o 
  10  10   0      174.59      207.40     35.42 o 
  12  10   0      427.62      358.32    101.13 o 
   2  11   0      295.99      372.39     50.57 o 
   4  11   0        6.53       17.44     51.01 o 
   6  11   0     8547.12     7938.39     85.43 o 
   8  11   0        0.01       46.54     28.95 o 
  10  11   0       32.51       26.87     28.67 o 
   0  12   0      183.13      359.45     49.64 o 
   2  12   0     2787.54     2732.28     66.46 o 
   4  12   0       31.73       53.05     30.40 o 
   6  12   0     1271.06     1412.27     45.56 o 
   8  12   0      611.47      589.93     32.14 o 
  10  12   0       91.23      105.91     29.41 o 
   2  13   0     9456.40     9945.99    116.47 o 
   4  13   0     2658.03     2784.15     51.82 o 
   6  13   0       48.09       76.77     24.36 o 
   8  13   0      406.29      407.33     57.00 o 
  10  13   0        1.67       49.09     27.97 o 
   0  14   0      366.08      401.82     54.25 o 
   2  14   0        3.59      145.21     55.14 o 
   4  14   0     9552.66    10248.80     79.53 o 
   6  14   0      282.30      276.33     40.45 o 
   8  14   0      733.58      639.88     39.09 o 
  10  14   0        3.20       24.03     30.26 o 
   4  15   0     8008.43     8277.41     72.74 o 
   6  15   0      716.83      681.40     58.40 o 
   8  15   0     2134.67     2447.33    382.62 o 
  10  15   0       39.16       13.33     44.57 o 
   0  16   0      471.15      432.20     56.09 o 
   2  16   0      669.18      594.18     56.11 o 
   4  16   0     3959.63     3978.10    183.25 o 
   6  16   0     1375.15     1568.46    140.35 o 
   8  16   0      458.16      449.14     51.49 o 
  10  16   0      326.30      192.46     75.84 o 
   2  17   0       37.65       58.36     28.21 o 
   4  17   0     1520.75     1721.82     45.89 o 
   6  17   0       65.05       76.46     63.88 o 
   8  17   0      146.33      187.84     31.80 o 
  10  17   0        0.12       63.11     31.27 o 
   0  18   0     2116.39     2066.38     73.70 o 
   2  18   0      883.88      856.64     36.89 o 
   4  18   0      670.60      808.39     57.02 o 
   6  18   0      382.99      375.10     41.37 o 
   8  18   0       82.22      110.37     37.03 o 
   2  19   0     1550.83     1613.55     48.49 o 
   4  19   0      604.13      656.58     55.17 o 
   6  19   0      303.69      259.24     57.00 o 
   8  19   0      464.04      361.09     32.18 o 
   0  20   0      391.01      439.47     53.33 o 
   2  20   0       76.92      100.18     36.06 o 
   6  20   0        0.49       48.71     51.47 o 
   8  20   0       94.57      126.74     32.89 o 
   2  21   0      294.68      276.88     37.69 o 
   4  21   0       80.59       22.02     45.49 o 
   6  21   0       89.48       97.42     44.12 o 
   8  21   0        4.25      -23.89     38.97 o 
   0  22   0     2215.25     2294.19     84.73 o 
   2  22   0       70.09       90.53     37.69 o 
   4  22   0       15.82       18.75     37.02 o 
   6  22   0       12.47      -11.03     52.38 o 
   2  23   0       24.34       33.11     36.37 o 
   4  23   0     1035.80     1104.21     62.09 o 
   0  24   0       88.45       59.74     54.23 o 
   2  24   0      904.69      918.63     94.28 o 
   4  24   0       29.62       21.79     38.98 o 
   6  24   0      421.12      479.89     63.43 o 
   2  25   0       17.31       14.15     43.02 o 
   4  25   0       59.49       47.79     56.98 o 
   0  26   0        0.02       14.70     55.14 o 
   2  26   0      107.19       78.56     44.09 o 
   4  26   0        0.46       40.44     68.01 o 
   2  27   0       58.45       42.79     49.06 o 
   1   1   1     5209.62     4538.42     76.08 o 
   2   1   1     1807.83     1664.03     46.86 o 
   3   1   1     1230.32     1048.57     33.51 o 
   4   1   1       20.05       12.51     27.62 o 
   5   1   1      452.06      458.26     24.35 o 
   6   1   1        8.12       12.49     17.57 o 
   7   1   1      304.14      338.59     32.98 o 
   8   1   1       31.00       61.44     22.55 o 
   9   1   1     3760.95     4093.27     49.15 o 
  10   1   1       42.75       58.31     18.16 o 
  11   1   1        8.52        8.88     20.48 o 
  12   1   1       83.60       65.24     22.87 o 
   1   2   1      734.20      586.95     45.49 o 
   2   2   1    58134.38    62885.90    778.60 o 
   3   2   1      987.15      843.23     32.31 o 
   4   2   1     1004.04     1116.68     30.62 o 
   5   2   1      118.12      121.20     23.14 o 
   6   2   1     4730.58     4913.40     81.78 o 
   7   2   1      404.88      413.51     19.83 o 
   8   2   1        0.66       17.77     20.29 o 
   9   2   1      273.19      318.57     27.60 o 
  10   2   1       65.56       39.35     22.47 o 
  11   2   1       71.77       53.66     37.67 o 
  12   2   1       40.66       33.95     19.42 o 
   1   3   1     2104.63     1838.18     52.22 o 
   2   3   1    83661.13    95668.53   1420.60 o 
   3   3   1      381.93      327.62     28.54 o 
   4   3   1     2406.13     2516.59     38.78 o 
   5   3   1      471.74      552.67     44.41 o 
   6   3   1       55.02       52.47     17.57 o 
   7   3   1      741.36      740.77     32.13 o 
   8   3   1      125.07      201.50     28.05 o 
   9   3   1      177.53      190.55     18.76 o 
  10   3   1      372.39      409.06     23.24 o 
  11   3   1       29.49       67.92     47.89 o 
  12   3   1       96.33      121.45     20.46 o 
   1   4   1      851.05      748.53     46.12 o 
   2   4   1    39862.94    40158.88    410.58 o 
   3   4   1       98.06       97.90     24.68 o 
   4   4   1      384.62      324.78     27.89 o 
   5   4   1      365.30      357.15     22.41 o 
   6   4   1      325.42      318.53     22.25 o 
   7   4   1       24.86       51.62     20.13 o 
   8   4   1       94.98       63.48     29.05 o 
   9   4   1      381.85      453.14     23.46 o 
  10   4   1       79.17       75.45     27.09 o 
  11   4   1        1.84        5.01     20.75 o 
  12   4   1      127.67      105.60     26.52 o 
   1   5   1     4790.42     4208.48     71.53 o 
   2   5   1      144.96       97.76     27.62 o 
   3   5   1      845.65      775.19     32.21 o 
   4   5   1     6097.46     6185.28    111.79 o 
   5   5   1      270.06      305.45     29.95 o 
   6   5   1       39.86        4.22     28.37 o 
   7   5   1      749.34      751.58     23.63 o 
   8   5   1       60.48       41.81     19.76 o 
   9   5   1     1837.55     1914.83     51.97 o 
  10   5   1      342.09      431.36     40.34 o 
  11   5   1        3.19       35.18     44.57 o 
  12   5   1       42.56       16.67     19.88 o 
   1   6   1      955.40      839.68     41.65 o 
   2   6   1    18116.31    17168.56    340.31 o 
   3   6   1      430.25      431.95     24.76 o 
   4   6   1      182.11      263.11     20.71 o 
   5   6   1       60.85       99.92     24.52 o 
   6   6   1        4.62       -8.47     23.71 o 
   7   6   1       19.54       19.23     22.66 o 
   8   6   1       63.20      114.83     19.65 o 
   9   6   1      207.63      224.13     28.92 o 
  10   6   1      118.76      185.42     29.05 o 
  11   6   1      265.41      296.60     27.46 o 
  12   6   1       31.95       33.06     28.65 o 
   1   7   1     1034.80      878.05     40.67 o 
   2   7   1     7084.51     6700.98     87.28 o 
   3   7   1      274.06      272.62     21.82 o 
   4   7   1     6433.82     6186.25     79.04 o 
   5   7   1     1537.94     1575.10     68.34 o 
   6   7   1      447.50      472.19     38.04 o 
   7   7   1     1848.13     1907.02     71.71 o 
   8   7   1      164.74      202.71     18.23 o 
   9   7   1      190.44      231.85     20.91 o 
  10   7   1        6.54       18.77     19.92 o 
  11   7   1       58.22       61.28     22.46 o 
  12   7   1       15.82       31.23     38.73 o 
   0   8   1      108.90      107.55     49.64 o 
   1   8   1     6366.12     6316.19     79.03 o 
   2   8   1      204.98      220.64     27.15 o 
   3   8   1     1451.41     1480.99     30.75 o 
   4   8   1    11596.09    11759.90    298.27 o 
   5   8   1      210.55      226.20     29.36 o 
   6   8   1      758.02      739.62     32.71 o 
   7   8   1       69.21       93.77     30.55 o 
   8   8   1      182.21      220.24     21.11 o 
   9   8   1      311.33      313.45     44.45 o 
  10   8   1        0.88       26.57     21.62 o 
  11   8   1      139.66      122.86     23.37 o 
  12   8   1       27.24      -19.86     19.86 o 
   1   9   1      217.09      876.23     68.96 o 
   2   9   1      963.15     1011.66     48.90 o 
   3   9   1        1.71       48.10     25.27 o 
   4   9   1       41.95       47.85     21.67 o 
   5   9   1     2415.03     2278.99     43.93 o 
   6   9   1      313.49      368.29     34.98 o 
   7   9   1     1267.03     1187.45     62.23 o 
   8   9   1      158.35      199.14     23.66 o 
   9   9   1      242.48      267.14     23.33 o 
  10   9   1        6.55       16.39     20.05 o 
  11   9   1        2.90       68.36     23.41 o 
  12   9   1        5.14       22.54     24.15 o 
   0  10   1    24414.87    26477.87    223.34 o 
   1  10   1     1649.40     1598.70     79.29 o 
   2  10   1      643.77      653.30     34.12 o 
   3  10   1      272.03      218.00     24.31 o 
   4  10   1      508.67      534.42     23.11 o 
   5  10   1       19.00       26.32     26.00 o 
   6  10   1     2899.72     2939.38     82.12 o 
   7  10   1      481.71      392.71     33.39 o 
   8  10   1        0.08       48.65     21.17 o 
   9  10   1       14.63        8.02     25.73 o 
  10  10   1      293.79      251.80     35.67 o 
  11  10   1        2.80       54.16     26.26 o 
  12  10   1      170.73      101.72     23.88 o 
   1  11   1      756.22      641.42     63.50 o 
   2  11   1       28.65       35.10     22.16 o 
   3  11   1       29.22       21.74     23.19 o 
   4  11   1      122.21      163.19     22.07 o 
   5  11   1      114.44      146.70     25.21 o 
   6  11   1    10492.45    11298.16    313.05 o 
   7  11   1     1140.80     1161.37     53.37 o 
   8  11   1      260.67      215.85     20.28 o 
   9  11   1       68.30      131.19     24.64 o 
  10  11   1       20.40       21.11     18.89 o 
  11  11   1       20.17        2.48     21.63 o 
   0  12   1    10032.22    11349.18    141.08 o 
   1  12   1      111.18      146.11     36.68 o 
   2  12   1       12.89       26.30     20.85 o 
   3  12   1     1149.85     1030.76     28.84 o 
   4  12   1       46.06       29.33     20.48 o 
   5  12   1      392.85      412.78     28.02 o 
   6  12   1       56.09       70.23     19.93 o 
   7  12   1      996.49      987.74     34.13 o 
   8  12   1       86.99      118.60     20.57 o 
   9  12   1       22.60       53.40     28.39 o 
  10  12   1        6.84       42.20     20.43 o 
  11  12   1        0.11       22.21     34.80 o 
   1  13   1       74.33       84.44     36.61 o 
   2  13   1       12.42       55.74     30.94 o 
   3  13   1      868.87      868.65     40.37 o 
   4  13   1        0.00       26.29     20.31 o 
   5  13   1       32.22       43.28     23.67 o 
   6  13   1      830.06      903.85     32.55 o 
   7  13   1     1654.81     1757.52     38.39 o 
   8  13   1      400.01      400.52     43.13 o 
   9  13   1       13.58       18.42     20.16 o 
  10  13   1       65.97       49.82     24.67 o 
  11  13   1        2.62       48.58     33.56 o 
   0  14   1     2962.38     2939.60     83.07 o 
   1  14   1      279.03      347.35     38.03 o 
   2  14   1        0.09        7.82     30.77 o 
   3  14   1      449.30      504.31     41.06 o 
   4  14   1      178.24      238.06     26.00 o 
   5  14   1       50.43      100.83     20.73 o 
   6  14   1       64.22       79.33     25.30 o 
   7  14   1      795.56      826.46     41.56 o 
   8  14   1      457.14      432.90     22.28 o 
   9  14   1       73.25      111.93     25.47 o 
  10  14   1      116.02      142.03     29.72 o 
  11  14   1       48.56       50.57     31.70 o 
   1  15   1      411.80      435.95     40.17 o 
   2  15   1      439.93      549.89     57.93 o 
   3  15   1     2807.04     2908.47     59.70 o 
   4  15   1      225.61      245.85     26.31 o 
   5  15   1      270.13      320.74     21.14 o 
   6  15   1      656.85      689.91     43.32 o 
   7  15   1      475.75      574.54     36.32 o 
   8  15   1        4.40       -3.92     20.25 o 
   9  15   1       25.20       72.00     26.40 o 
  10  15   1        0.00       32.86     21.04 o 
   0  16   1       81.15      135.02     36.68 o 
   1  16   1     1105.37     1147.71     98.68 o 
   2  16   1      112.94      152.83     37.68 o 
   3  16   1     2542.87     2657.76    104.25 o 
   4  16   1      309.24      330.36     23.28 o 
   5  16   1     1730.53     1830.87     55.55 o 
   6  16   1        2.36       16.55     30.33 o 
   7  16   1       70.75       82.53     35.38 o 
   8  16   1       41.06       62.85     22.52 o 
   9  16   1      181.05      166.20     22.77 o 
  10  16   1      135.70      107.03     24.26 o 
   1  17   1       64.06       77.58     24.88 o 
   2  17   1       47.07       -5.28     34.76 o 
   3  17   1       39.33       54.71     30.40 o 
   4  17   1      718.89      709.43     27.70 o 
   5  17   1       32.26       56.95     22.77 o 
   6  17   1       11.32      -19.56     24.50 o 
   7  17   1        0.02       22.59     21.67 o 
   8  17   1      419.94      406.67     26.17 o 
   9  17   1       65.44       92.49     22.03 o 
  10  17   1       47.13       30.85     22.88 o 
   0  18   1        0.90       24.65     35.72 o 
   1  18   1      291.47      320.69     27.10 o 
   2  18   1      430.10      349.85     85.73 o 
   3  18   1      238.58      346.56     50.56 o 
   4  18   1      145.14      193.58     24.28 o 
   5  18   1       63.93       56.30     22.45 o 
   6  18   1       82.96      154.15     27.14 o 
   7  18   1       10.89       25.93     29.70 o 
   8  18   1      739.39      720.66     49.24 o 
   9  18   1        4.09       16.90     21.16 o 
   1  19   1      115.67      123.83     26.19 o 
   2  19   1      104.54      119.94     26.37 o 
   3  19   1       32.09       64.89     36.38 o 
   4  19   1       29.57       36.37     30.06 o 
   5  19   1      154.17      162.04     23.01 o 
   6  19   1      402.88      510.70     45.61 o 
   7  19   1      259.76      241.69     25.52 o 
   8  19   1      144.22      146.32     22.95 o 
   9  19   1       49.57       53.68     22.95 o 
   0  20   1        0.22      -16.76     35.72 o 
   1  20   1      464.99      494.07     27.46 o 
   2  20   1      553.19      613.94     28.36 o 
   3  20   1      568.27      479.30     94.31 o 
   4  20   1      400.65      113.08     32.18 o 
   5  20   1       38.40       25.63     26.30 o 
   6  20   1       27.11       13.77     23.97 o 
   7  20   1       11.93       29.50     30.95 o 
   8  20   1      188.33      198.77     25.50 o 
   1  21   1        3.76       16.29     24.57 o 
   2  21   1       14.16       25.80     25.37 o 
   3  21   1      695.00      741.31     32.92 o 
   4  21   1       63.01       63.84     37.68 o 
   5  21   1      172.37      184.66     25.21 o 
   6  21   1      381.57      425.20     40.16 o 
   7  21   1       11.15       21.49     27.43 o 
   8  21   1       17.98       43.56     23.99 o 
   0  22   1     1906.57     1846.04     57.28 o 
   1  22   1        2.52       14.27     25.96 o 
   2  22   1        5.80       -1.69     26.18 o 
   3  22   1        7.03       29.92     25.67 o 
   4  22   1       29.39       43.95     25.20 o 
   6  22   1       97.21       81.99     28.12 o 
   7  22   1        0.02      -14.62     30.95 o 
   1  23   1        6.46       12.15     27.49 o 
   2  23   1      268.67      297.22     29.15 o 
   3  23   1      232.89      223.30     25.63 o 
   4  23   1        3.10       15.92     25.69 o 
   5  23   1      289.40      162.06    137.43 o 
   6  23   1      601.27      543.42     67.12 o 
   7  23   1      122.45       54.98     26.59 o 
   0  24   1       36.05       17.78     36.61 o 
   1  24   1      591.60      674.25     45.39 o 
   2  24   1        5.59       17.21     27.76 o 
   3  24   1       97.21      109.49     27.98 o 
   4  24   1        9.63       26.70     30.41 o 
   5  24   1      121.28       45.19     40.28 o 
   6  24   1      276.95      203.15     44.12 o 
   1  25   1        0.27       -0.24     29.48 o 
   2  25   1       14.15       29.95     29.65 o 
   3  25   1       43.32       62.46     27.95 o 
   4  25   1       13.35       11.91     31.30 o 
   5  25   1       71.83       60.03     32.36 o 
   0  26   1      248.09      183.58     46.60 o 
   1  26   1      125.37       94.94     32.65 o 
   2  26   1       13.66       -1.60     27.91 o 
   3  26   1        7.92       36.74     34.05 o 
   4  26   1      354.06      297.34     37.26 o 
   1  27   1       30.21       22.15     34.25 o 
   2  27   1       69.58       70.63     37.28 o 
   1   0   2      284.51      233.97     48.20 o 
   2   0   2     7832.71     7488.42    252.41 o 
   3   0   2     1235.12     1231.51     56.27 o 
   4   0   2      152.90      108.48     40.45 o 
   5   0   2      999.05     1144.22     32.84 o 
   6   0   2     4550.37     4870.72     46.79 o 
   7   0   2     3387.39     3454.47    151.42 o 
   8   0   2        7.39        1.61     45.49 o 
   9   0   2        1.67      -15.24     35.38 o 
  10   0   2     1985.74     1934.67     47.42 o 
  11   0   2        0.28      -18.01     51.01 o 
  12   0   2      459.56      220.83     31.63 o 
   1   1   2       79.84       88.67     27.94 o 
   2   1   2    10810.70     9531.03    150.78 o 
   3   1   2     5193.87     4950.61     88.49 o 
   4   1   2      982.77      962.42     29.93 o 
   5   1   2     2696.47     2704.07     48.41 o 
   6   1   2      532.20      504.39     22.29 o 
   7   1   2       24.77       17.68     18.34 o 
   8   1   2     1359.55     1430.16     38.53 o 
   9   1   2       34.92       66.10     21.22 o 
  10   1   2      294.35      309.33     28.66 o 
  11   1   2       22.35       42.50     33.56 o 
  12   1   2      334.45      308.28     41.89 o 
   1   2   2    10061.89     8916.89    151.46 o 
   2   2   2      121.28      162.99     33.40 o 
   3   2   2       54.74       58.04     21.36 o 
   4   2   2     2703.09     2830.38     48.28 o 
   5   2   2     1831.40     1863.67     39.54 o 
   6   2   2     1202.33     1242.92     40.40 o 
   7   2   2     2199.49     2367.13     90.34 o 
   8   2   2      321.89      373.12     33.93 o 
   9   2   2       47.51       76.79     21.86 o 
  10   2   2      179.68      180.21     28.80 o 
  11   2   2      135.98      168.10     30.54 o 
  12   2   2        0.96       28.60     20.67 o 
   1   3   2     2550.59     2154.31     53.36 o 
   2   3   2     2192.50     1902.61     51.78 o 
   3   3   2    16646.74    15647.31    246.61 o 
   4   3   2     1223.32     1177.57     25.91 o 
   5   3   2      366.81      436.43     40.84 o 
   6   3   2     1798.02     1791.19     29.79 o 
   7   3   2     1276.59     1203.73     52.35 o 
   8   3   2        0.22       23.17     32.23 o 
   9   3   2        6.45       61.75     20.67 o 
  10   3   2      114.70      139.64     24.01 o 
  11   3   2       11.00       -2.03     19.88 o 
  12   3   2       26.26       84.81     39.21 o 
   0   4   2    25776.45    25479.90    225.04 o 
   1   4   2     9285.80     8418.04     93.01 o 
   2   4   2     2710.18     2446.58     40.32 o 
   3   4   2     5729.19     5654.77     52.63 o 
   4   4   2      135.55      133.34     22.10 o 
   5   4   2     1730.82     1649.07     32.05 o 
   6   4   2       31.20       54.74     25.69 o 
   7   4   2       38.76       30.77     18.32 o 
   8   4   2      613.74      592.49     29.54 o 
   9   4   2      168.52      174.83     23.22 o 
  10   4   2      310.43      308.79     21.23 o 
  11   4   2       16.95       10.10     19.14 o 
  12   4   2       26.71       33.68     40.59 o 
   1   5   2     4569.06     4068.39     72.04 o 
   2   5   2     4548.97     4397.74    102.57 o 
   3   5   2      898.27      900.95     28.23 o 
   4   5   2       42.38       61.64     27.15 o 
   5   5   2      643.07      641.93     23.20 o 
   6   5   2      247.63      302.99     24.37 o 
   7   5   2     1818.66     1830.91     61.17 o 
   8   5   2      143.01      162.87     20.19 o 
   9   5   2      132.49      116.43     18.91 o 
  10   5   2        8.70       31.34     24.41 o 
  11   5   2      149.38      132.79     24.28 o 
  12   5   2       16.17       11.29     19.66 o 
   0   6   2      921.27      743.29     49.32 o 
   1   6   2     1216.40     1101.88     38.65 o 
   2   6   2     2032.05     1865.03     36.39 o 
   3   6   2     2080.11     2068.57     36.25 o 
   4   6   2    12503.49    12990.27    279.78 o 
   5   6   2     1923.22     1863.26     76.11 o 
   6   6   2     1094.60     1175.11     45.70 o 
   7   6   2      354.57      421.18     29.27 o 
   8   6   2      224.49      264.94     23.56 o 
   9   6   2      161.02       88.76     20.32 o 
  10   6   2       59.37       82.77     21.74 o 
  11   6   2       51.58       51.68     23.33 o 
  12   6   2       39.37      103.62     56.27 o 
   1   7   2       56.01       48.45     30.54 o 
   2   7   2      299.70      279.04     33.79 o 
   3   7   2       42.00       32.79     19.85 o 
   4   7   2      240.97      250.44     28.19 o 
   5   7   2     1799.49     1825.24     45.09 o 
   6   7   2     1342.97     1512.82     34.57 o 
   7   7   2      100.57       92.14     30.60 o 
   8   7   2     1733.35     1821.32     31.63 o 
   9   7   2     1976.97     2010.27     35.49 o 
  10   7   2       12.58       82.69     18.43 o 
  11   7   2        1.13       13.98     19.22 o 
  12   7   2        5.54       10.67     21.49 o 
   0   8   2    16574.81    15606.65    365.55 o 
   1   8   2     2424.03     2206.03     39.38 o 
   2   8   2      316.48      408.10     34.46 o 
   3   8   2     2075.29     1825.32     33.70 o 
   4   8   2     1450.69     1363.16     33.91 o 
   5   8   2      770.71      751.32     28.82 o 
   6   8   2      873.21      989.42     23.74 o 
   7   8   2      127.60      119.24     25.81 o 
   8   8   2     2854.39     2904.03     77.70 o 
   9   8   2      201.68      209.79     27.86 o 
  10   8   2      281.20      235.28     20.99 o 
  11   8   2        4.83        9.24     32.90 o 
  12   8   2        0.00       28.84     20.15 o 
   1   9   2     4356.75     4625.80    190.69 o 
   2   9   2      373.13      372.19     32.64 o 
   3   9   2      364.76      394.24     23.48 o 
   4   9   2     1595.98     1773.18     40.58 o 
   5   9   2      748.91      832.37     25.99 o 
   6   9   2       16.15       54.71     26.66 o 
   7   9   2      315.36      299.53     27.06 o 
   8   9   2     2104.43     2087.29     49.72 o 
   9   9   2     1280.00     1133.19     22.45 o 
  10   9   2       20.20       57.98     22.29 o 
  11   9   2       12.15       -5.02     27.33 o 
  12   9   2       50.69       84.28     30.46 o 
   0  10   2     2663.53     2749.41     90.54 o 
   1  10   2      518.80      465.48     31.39 o 
   2  10   2        5.49       14.41     20.22 o 
   3  10   2      557.40      539.57     25.90 o 
   4  10   2     1534.87     1494.38     42.02 o 
   5  10   2     1068.12     1159.82     49.93 o 
   6  10   2     1171.83     1269.14     50.56 o 
   7  10   2      270.49      229.69     44.60 o 
   8  10   2      165.80      244.68     28.21 o 
   9  10   2        6.76       42.95     21.67 o 
  10  10   2        5.20       22.54     17.92 o 
  11  10   2      108.65      171.46     24.00 o 
  12  10   2        1.95       49.56     26.93 o 
   1  11   2      550.56      490.85     35.36 o 
   2  11   2      620.51      711.06     27.47 o 
   3  11   2      315.38      349.37     25.09 o 
   4  11   2        8.60       18.18     20.36 o 
   5  11   2      335.64      336.17     26.38 o 
   6  11   2     1756.20     1953.28     81.37 o 
   7  11   2       41.29      103.80     29.45 o 
   8  11   2       89.99       87.61     20.12 o 
   9  11   2       22.57       14.41     16.98 o 
  10  11   2        4.41       59.96     20.30 o 
  11  11   2       12.14       40.10     23.58 o 
   0  12   2     1560.11     1520.32     72.79 o 
   1  12   2     3101.40     3244.66     98.84 o 
   2  12   2      555.66      529.18     25.11 o 
   3  12   2      276.89      301.06     42.14 o 
   4  12   2       17.81       23.39     19.14 o 
   5  12   2      447.31      483.14     26.39 o 
   6  12   2      590.34      625.40     47.90 o 
   7  12   2      186.99      200.59     23.90 o 
   8  12   2      997.94      904.83     62.57 o 
   9  12   2       64.10       64.93     20.11 o 
  10  12   2        9.45        7.42     17.78 o 
  11  12   2        0.93       52.15     21.69 o 
   1  13   2       14.08       38.96     35.96 o 
   2  13   2       16.98       71.89     27.27 o 
   3  13   2       85.54       96.85     29.16 o 
   4  13   2      650.27      659.53     29.55 o 
   5  13   2     1639.10     1852.21     51.67 o 
   6  13   2      164.19      182.74     25.68 o 
   7  13   2      438.27      428.81     25.88 o 
   8  13   2       38.40       90.99     28.62 o 
   9  13   2      124.06      101.08     23.19 o 
  10  13   2        0.59       26.18     19.61 o 
  11  13   2      341.03      190.38     58.51 o 
   0  14   2     1309.79     1417.96     80.11 o 
   1  14   2       13.79       34.34     34.73 o 
   2  14   2     1295.26     1328.29     42.59 o 
   3  14   2      986.57      971.24     36.32 o 
   4  14   2      296.53      273.23     22.75 o 
   5  14   2      177.76      218.87     22.14 o 
   6  14   2     2355.89     2656.17    112.23 o 
   7  14   2        0.24       70.61     30.72 o 
   8  14   2      236.39      253.50     23.95 o 
   9  14   2       42.04       54.23     19.07 o 
  10  14   2        9.04       69.08     21.35 o 
  11  14   2      106.92       85.18     45.90 o 
   1  15   2      131.54      114.97     33.72 o 
   2  15   2     1060.79     1173.33     46.19 o 
   3  15   2      408.50      416.70     24.94 o 
   4  15   2       81.10      109.96     25.24 o 
   5  15   2      818.54      874.59     25.04 o 
   6  15   2      823.85      940.94     32.32 o 
   7  15   2        3.67      -24.83     24.83 o 
   8  15   2      216.02      223.62     36.89 o 
   9  15   2      417.45      405.05     33.44 o 
  10  15   2      112.05       54.04     20.58 o 
   0  16   2     1477.32     1436.37     69.98 o 
   1  16   2      232.02      229.62     39.32 o 
   2  16   2       55.89       88.65     35.38 o 
   3  16   2       95.09       91.19     24.99 o 
   4  16   2     2108.06     2288.78     36.12 o 
   5  16   2      778.92      803.67     38.24 o 
   6  16   2      615.88      666.56     25.28 o 
   7  16   2       35.46       39.99     25.45 o 
   8  16   2       55.99       64.45     30.60 o 
   9  16   2       65.44       33.22     24.38 o 
  10  16   2      196.76      117.63     20.98 o 
   1  17   2        0.36        5.07     39.90 o 
   2  17   2       46.10       60.39     35.08 o 
   3  17   2      309.68      326.95     30.41 o 
   4  17   2      989.50     1110.88     34.35 o 
   5  17   2      950.86      950.89     95.55 o 
   6  17   2       90.17      102.47     25.54 o 
   7  17   2      186.57      193.60     50.40 o 
   8  17   2        1.96       -2.85     25.80 o 
   9  17   2       32.00        7.74     21.89 o 
  10  17   2       26.86      106.96     29.95 o 
   0  18   2       26.48       19.44     37.69 o 
   1  18   2     1123.02     1017.76    272.41 o 
   2  18   2      144.80      180.01     36.07 o 
   3  18   2        0.21       -4.92     35.07 o 
   4  18   2      173.62      185.90     30.25 o 
   5  18   2      434.93      436.91     28.25 o 
   6  18   2       98.80      127.83     29.72 o 
   7  18   2       26.84       62.49     26.75 o 
   8  18   2      209.11      156.11     25.49 o 
   9  18   2        6.71        9.01     23.58 o 
   1  19   2      144.68      158.18     25.52 o 
   2  19   2        8.63       13.25     34.73 o 
   3  19   2      260.88      256.37     38.20 o 
   4  19   2       40.89       77.00     21.11 o 
   5  19   2        2.40        8.67     22.34 o 
   6  19   2       12.10       18.48     22.92 o 
   7  19   2       42.85       76.23     26.30 o 
   8  19   2      198.38      161.49     33.22 o 
   9  19   2        1.82       30.39     24.31 o 
   0  20   2       69.65       84.10     46.41 o 
   1  20   2        0.02       17.22     26.02 o 
   2  20   2      324.92      298.72     69.81 o 
   3  20   2      302.18      350.85     38.67 o 
   4  20   2     1025.87     1122.89     84.63 o 
   5  20   2      134.88      111.59     23.43 o 
   6  20   2       80.58      109.73     23.82 o 
   7  20   2      182.03      166.88     26.64 o 
   8  20   2       75.05      112.42     25.79 o 
   1  21   2       79.50       89.54     26.76 o 
   2  21   2       51.51       29.76     21.97 o 
   3  21   2      996.49      936.40    232.88 o 
   4  21   2      680.60      914.28     46.15 o 
   5  21   2     1330.16     1389.93    118.08 o 
   6  21   2      433.01      446.87     46.99 o 
   7  21   2       15.18       45.47     25.65 o 
   8  21   2        2.46        3.51     24.62 o 
   0  22   2        6.05       43.61     37.02 o 
   1  22   2       39.35       61.31     26.37 o 
   2  22   2       86.53      129.35     27.20 o 
   3  22   2      619.55      635.66     36.70 o 
   4  22   2        1.99        3.68     53.30 o 
   5  22   2      213.41      198.55     38.61 o 
   6  22   2        3.73       28.59     24.27 o 
   7  22   2       61.75       99.76     25.32 o 
   1  23   2      154.45      172.57     29.60 o 
   2  23   2       52.21       89.00     27.11 o 
   3  23   2       39.94       52.84     28.05 o 
   4  23   2        8.46        9.42     27.67 o 
   5  23   2       49.73       48.47     39.28 o 
   6  23   2      140.65      175.55     56.07 o 
   7  23   2       32.12        5.67     32.67 o 
   0  24   2      164.72      214.08     43.68 o 
   1  24   2      257.37      229.59     31.34 o 
   2  24   2       70.86      102.13     26.52 o 
   3  24   2       13.01       28.99     32.10 o 
   4  24   2      110.26       97.95     28.55 o 
   5  24   2        1.90        6.64     30.82 o 
   6  24   2        3.78       27.57     55.14 o 
   1  25   2        1.62       24.23     30.38 o 
   2  25   2        4.78        9.34     29.17 o 
   3  25   2        3.13       29.65     31.97 o 
   4  25   2        0.68      -13.50     24.49 o 
   5  25   2       33.71       47.61     28.26 o 
   0  26   2      191.43      140.33     47.87 o 
   1  26   2      232.65      211.63     36.56 o 
   2  26   2      109.30       78.71     37.36 o 
   3  26   2      113.63       62.33     30.62 o 
   4  26   2        8.51       -3.79     30.38 o 
   1  27   2        3.56       23.89     39.64 o 
   2  27   2       18.19       40.39     36.79 o 
   1   1   3     6277.43     5325.96     65.73 o 
   2   1   3      763.84      772.23     38.05 o 
   3   1   3     7154.98     6164.38    116.39 o 
   4   1   3       22.03       23.95     25.42 o 
   5   1   3        7.48       27.78     25.96 o 
   6   1   3      544.57      603.02     27.35 o 
   7   1   3      935.71      904.06     29.62 o 
   8   1   3      171.68      225.43     20.00 o 
   9   1   3     1715.78     1812.91     33.62 o 
  10   1   3      161.14      245.31     71.08 o 
  11   1   3        2.73        9.18     18.57 o 
  12   1   3      835.79      615.89     31.86 o 
   1   2   3   109609.00   137646.41    809.98 o 
   2   2   3     3412.24     2809.24     62.45 o 
   3   2   3       10.30       13.25     22.63 o 
   4   2   3     4069.45     4044.97    103.73 o 
   5   2   3     2396.81     2519.44     51.02 o 
   6   2   3      120.80      197.33     23.48 o 
   7   2   3      329.53      390.31     21.73 o 
   8   2   3     1216.47     1223.70     46.76 o 
   9   2   3      205.91      273.68     30.52 o 
  10   2   3      612.53      640.36     40.22 o 
  11   2   3      483.31      487.06     32.18 o 
  12   2   3      129.76      155.36     31.44 o 
   1   3   3     1310.12     1151.47     39.11 o 
   2   3   3    37500.11    37304.56    355.56 o 
   3   3   3     1425.59     1365.59     37.95 o 
   4   3   3      110.03      123.75     21.35 o 
   5   3   3     1199.65     1212.89     23.42 o 
   6   3   3       12.35       10.87     23.90 o 
   7   3   3       24.64       50.14     19.52 o 
   8   3   3      242.86      283.08     21.76 o 
   9   3   3      146.04      178.84     34.61 o 
  10   3   3        5.03        1.60     20.69 o 
  11   3   3      372.09      345.56     43.13 o 
  12   3   3        6.97       36.58     31.44 o 
   0   4   3    78672.05    90028.75    479.57 o 
   1   4   3    41405.80    41616.93    459.41 o 
   2   4   3    11908.73    10886.97    251.65 o 
   3   4   3       64.58       72.82     24.01 o 
   4   4   3    14091.94    14199.61    333.66 o 
   5   4   3     3038.79     3094.93     47.21 o 
   6   4   3     1766.42     1838.71     40.30 o 
   7   4   3      419.60      378.33     23.68 o 
   8   4   3     1791.67     2025.26     67.00 o 
   9   4   3      405.00      402.19     21.84 o 
  10   4   3      109.01      133.05     17.12 o 
  11   4   3        5.46       81.03     36.88 o 
  12   4   3       31.32        0.41     19.66 o 
   1   5   3      313.61      340.07     62.59 o 
   2   5   3       17.26       14.45     20.87 o 
   3   5   3     5252.08     5249.01    114.51 o 
   4   5   3        0.03      563.10    285.65 o 
   5   5   3     1459.08     1498.01     59.44 o 
   6   5   3       20.18       24.36     18.18 o 
   7   5   3        0.71       23.34     31.50 o 
   8   5   3     2456.24     2662.68     41.11 o 
   9   5   3      185.50      208.25     20.60 o 
  10   5   3      108.45      120.53     24.41 o 
  11   5   3       43.26       52.62     27.72 o 
  12   5   3      205.16      186.35     24.81 o 
   0   6   3     7893.05     7149.59    204.82 o 
   1   6   3     1812.78     1543.16     39.33 o 
   2   6   3      580.05      454.63     37.74 o 
   3   6   3       18.90       73.65     28.41 o 
   4   6   3        0.29       30.33     29.03 o 
   5   6   3      628.60      688.78     22.99 o 
   6   6   3     1256.12     1286.51     52.85 o 
   7   6   3      373.77      360.59     27.58 o 
   8   6   3        3.61       24.97     17.83 o 
   9   6   3        5.20       29.30     20.30 o 
  10   6   3      103.05       54.95     19.31 o 
  11   6   3       39.22       70.89     22.63 o 
  12   6   3        1.94      -12.75     25.74 o 
   1   7   3     5949.38     5501.21     53.27 o 
   2   7   3      724.84      706.26     31.93 o 
   3   7   3        0.55       18.73     25.91 o 
   4   7   3     9961.34     9918.08     67.53 o 
   5   7   3     1588.38     1689.05     26.82 o 
   6   7   3       43.54       35.76     24.14 o 
   7   7   3      163.34      190.24     23.32 o 
   8   7   3      750.39      740.90     61.60 o 
   9   7   3      193.29      194.19     39.94 o 
  10   7   3      275.51      316.79     38.21 o 
  11   7   3        0.02      -16.92     22.96 o 
  12   7   3        1.90        9.61     19.48 o 
   0   8   3      554.57      578.82     38.64 o 
   1   8   3     7920.12     7307.03    130.91 o 
   2   8   3     6584.20     6495.27     73.42 o 
   3   8   3       75.32       86.83     25.91 o 
   4   8   3     2556.90     2408.42     39.23 o 
   5   8   3     1087.85     1075.21     50.63 o 
   6   8   3      231.18      286.96     41.13 o 
   7   8   3        0.83      -18.82     23.71 o 
   8   8   3      274.00      261.18     28.62 o 
   9   8   3     1069.69     1120.57     35.06 o 
  10   8   3        1.79       63.11     26.84 o 
  11   8   3        5.17       24.27     17.65 o 
  12   8   3       52.29       23.18     21.67 o 
   1   9   3       26.84       60.01     25.39 o 
   2   9   3      213.20      281.87     28.36 o 
   3   9   3       56.23       49.53     25.73 o 
   4   9   3     2449.94     2579.08     36.25 o 
   5   9   3      474.78      471.62     22.83 o 
   6   9   3      568.69      579.38     23.89 o 
   7   9   3     2814.69     2746.20     47.44 o 
   8   9   3      118.20      135.55     41.28 o 
   9   9   3       24.92       14.47     20.27 o 
  10   9   3      198.04      206.09     33.43 o 
  11   9   3        6.08       28.78     22.31 o 
  12   9   3       88.59       66.35     20.97 o 
   0  10   3     3373.38     3843.31     68.06 o 
   1  10   3     1893.55     1948.49     44.76 o 
   2  10   3     2062.78     1966.04     39.59 o 
   3  10   3      845.07      755.17     27.14 o 
   4  10   3      623.97      670.44     23.41 o 
   5  10   3     1941.12     1906.46     37.60 o 
   6  10   3     1645.27     1638.30     28.17 o 
   7  10   3     1214.27     1151.92     26.97 o 
   8  10   3       57.06       45.66     41.01 o 
   9  10   3      162.26      138.98     18.81 o 
  10  10   3        2.94       29.07     18.16 o 
  11  10   3       16.51       21.49     19.69 o 
  12  10   3       42.01      121.91     24.23 o 
   1  11   3       13.16       38.83     36.11 o 
   2  11   3     1715.68     1565.13     35.65 o 
   3  11   3        0.00        7.63     21.76 o 
   4  11   3       52.82       48.83     20.25 o 
   5  11   3      965.69     1064.18     72.99 o 
   6  11   3     7066.73     7464.31    162.28 o 
   7  11   3      208.41      221.60     20.33 o 
   8  11   3        3.12       23.33     22.37 o 
   9  11   3       10.68       50.40     18.32 o 
  10  11   3       23.96       27.79     18.72 o 
  11  11   3        3.34       20.33     42.71 o 
   0  12   3      337.05      297.74     37.70 o 
   1  12   3       84.63       72.53     23.32 o 
   2  12   3       21.42       37.09     20.81 o 
   3  12   3      218.76      185.32     23.53 o 
   4  12   3       86.56       68.78     23.41 o 
   5  12   3     1208.26     1080.81     31.69 o 
   6  12   3      303.84      383.98     21.92 o 
   7  12   3       51.45       51.61     30.91 o 
   8  12   3        3.36        4.63     24.00 o 
   9  12   3        0.77       24.30     33.29 o 
  10  12   3      106.00       65.11     31.48 o 
  11  12   3       24.82       81.42     49.46 o 
   1  13   3       41.82       41.50     23.25 o 
   2  13   3       69.40       88.73     23.19 o 
   3  13   3     1343.71     1231.95     32.19 o 
   4  13   3     1204.62     1205.33     32.68 o 
   5  13   3      409.91      470.24     26.13 o 
   6  13   3        0.27        9.15     19.93 o 
   7  13   3        6.33       13.11     44.84 o 
   8  13   3      777.81      832.60     29.50 o 
   9  13   3      192.19      145.68     21.33 o 
  10  13   3       92.32      116.21     42.30 o 
  11  13   3      237.34      232.62     25.11 o 
   0  14   3     3085.35     3229.88     92.31 o 
   1  14   3       25.76       27.26     24.58 o 
   2  14   3      419.13      426.32     32.38 o 
   3  14   3       39.05       89.46     25.61 o 
   4  14   3     2034.85     2170.93     50.07 o 
   5  14   3       10.05      -11.98     23.01 o 
   6  14   3      947.49      993.46     37.18 o 
   7  14   3      252.78      250.92     22.95 o 
   8  14   3       23.55       39.29     21.23 o 
   9  14   3        4.53       25.29     18.52 o 
  10  14   3       33.31       46.78     24.08 o 
  11  14   3       32.31       26.55     24.91 o 
   1  15   3      678.83      699.06     31.40 o 
   2  15   3       58.47       77.27     37.54 o 
   3  15   3     2433.26     2540.68     56.68 o 
   4  15   3      303.06      342.59     29.44 o 
   5  15   3      349.91      444.08     27.05 o 
   6  15   3      135.57      136.53     18.37 o 
   7  15   3      340.87      385.54     43.52 o 
   8  15   3        0.25      -24.05     24.05 o 
   9  15   3        4.00      -10.49     23.57 o 
  10  15   3       73.73      109.85     38.34 o 
   0  16   3      170.03      143.40     65.26 o 
   1  16   3       37.26       40.51     35.02 o 
   2  16   3        2.33       34.90     28.70 o 
   3  16   3      526.05      513.14     28.67 o 
   4  16   3       13.76       21.98     19.98 o 
   5  16   3        1.99       36.69     23.08 o 
   6  16   3      311.06      337.84     22.44 o 
   7  16   3        1.47       21.11     21.89 o 
   8  16   3       19.59       82.00     29.17 o 
   9  16   3      211.55      158.05     23.24 o 
  10  16   3       11.69       10.70     34.49 o 
   1  17   3      754.56      782.73     47.41 o 
   2  17   3       63.08       71.38     29.72 o 
   3  17   3       62.29       95.97     25.09 o 
   4  17   3       24.04       55.53     28.09 o 
   5  17   3      427.88      427.96     24.15 o 
   6  17   3      103.04      122.36     23.46 o 
   7  17   3      291.94      284.56     25.08 o 
   8  17   3       19.07       14.27     37.16 o 
   9  17   3      251.63      200.70     21.58 o 
  10  17   3       62.55       39.85     19.49 o 
   0  18   3     1447.38     1471.95     72.72 o 
   1  18   3      308.64      300.76     38.35 o 
   2  18   3      348.72      411.25     40.63 o 
   3  18   3      723.25      776.25    120.03 o 
   4  18   3     2404.39     2644.75    109.03 o 
   5  18   3       47.29       75.58     29.69 o 
   6  18   3      142.82      164.63     23.32 o 
   7  18   3        2.76       26.55     34.99 o 
   8  18   3      131.04      184.96     29.08 o 
   9  18   3        0.20      -19.27     31.45 o 
   1  19   3      595.39      606.94     41.29 o 
   2  19   3       65.78       70.26     35.41 o 
   3  19   3      577.63      586.27     27.09 o 
   4  19   3      133.23      161.74     21.92 o 
   5  19   3       32.39       30.16     22.48 o 
   6  19   3       48.94       63.10     27.15 o 
   7  19   3        7.77       17.62     20.76 o 
   8  19   3       34.19       46.48     28.04 o 
   9  19   3      132.82      161.31     33.56 o 
   0  20   3      333.85      301.59     84.12 o 
   1  20   3       31.63        7.56     23.57 o 
   2  20   3        7.55       19.30     40.94 o 
   3  20   3     1201.26     1422.81     53.83 o 
   4  20   3      975.69      923.57     50.59 o 
   5  20   3       47.26       49.17     23.94 o 
   6  20   3       23.06       30.79     21.09 o 
   7  20   3      119.03       97.98     29.31 o 
   8  20   3       55.24       50.21     24.82 o 
   1  21   3     1411.43     1500.25     73.46 o 
   2  21   3       34.03        1.22     22.69 o 
   3  21   3      167.36      173.28     38.98 o 
   4  21   3      161.28      183.25     39.63 o 
   5  21   3       95.79      136.11     24.64 o 
   6  21   3      225.36      216.84     26.18 o 
   7  21   3        0.03       34.23     26.64 o 
   8  21   3       84.19      147.17     32.69 o 
   0  22   3      190.47      173.84     42.40 o 
   1  22   3      444.28      537.86     30.62 o 
   2  22   3        1.33       -0.33     21.36 o 
   3  22   3        3.79       33.84     27.53 o 
   4  22   3      327.18      296.01     70.79 o 
   5  22   3        1.47       23.63     30.88 o 
   6  22   3       24.44       31.81     22.22 o 
   7  22   3       15.03       41.55     26.87 o 
   1  23   3      212.22      229.52     30.53 o 
   2  23   3        0.98       10.54     24.80 o 
   3  23   3      285.68      197.71     56.53 o 
   4  23   3       20.92       -5.91     27.83 o 
   5  23   3     1254.64     1262.55     41.54 o 
   6  23   3      471.23      424.91     39.54 o 
   7  23   3      866.81      660.68     36.98 o 
   0  24   3      197.33      144.67     44.72 o 
   1  24   3        9.84       23.00     29.23 o 
   2  24   3       31.24       62.95     33.39 o 
   3  24   3       28.18       51.19     30.71 o 
   4  24   3      139.79       95.03     27.34 o 
   5  24   3       11.74       39.90     39.31 o 
   6  24   3       26.23       56.98     56.98 o 
   1  25   3      243.72      232.46     36.98 o 
   2  25   3      656.29      711.43     89.01 o 
   3  25   3       18.53       14.03     29.86 o 
   4  25   3        7.07       17.71     29.00 o 
   5  25   3       74.62       16.95     29.16 o 
   0  26   3      433.62      455.08     66.19 o 
   1  26   3        0.31       51.67     41.26 o 
   2  26   3      228.09      269.72     37.13 o 
   3  26   3      123.57       98.96     32.72 o 
   4  26   3       29.23       48.57     30.83 o 
   1  27   3       10.06       11.13     40.93 o 
   2  27   3       38.33       16.56     44.61 o 
   1   0   4    35601.20    35229.66    228.10 o 
   2   0   4      260.24      233.75     46.46 o 
   3   0   4    13693.86    12367.81    446.49 o 
   4   0   4     2724.12     2598.33     92.00 o 
   5   0   4     2681.61     2428.94     66.50 o 
   6   0   4     1302.15     1447.64     43.74 o 
   7   0   4     2728.31     2880.39     70.10 o 
   8   0   4       87.73      145.83     32.17 o 
   9   0   4      265.71      255.54     35.08 o 
  10   0   4      748.05      758.05     42.77 o 
  11   0   4        0.09        2.03     43.19 o 
  12   0   4      168.06      138.49     26.62 o 
   1   1   4     7245.01     6305.98     77.70 o 
   2   1   4     8962.89     7489.02     94.47 o 
   3   1   4     1083.13      953.40     27.56 o 
   4   1   4     5694.51     5303.63     48.80 o 
   5   1   4      251.21      254.93     22.38 o 
   6   1   4      919.40      859.78     26.43 o 
   7   1   4     1828.76     1969.17     35.08 o 
   8   1   4     3212.84     3237.07     57.31 o 
   9   1   4      221.91      264.46     21.23 o 
  10   1   4     1137.75     1127.38     24.08 o 
  11   1   4      222.44      209.23     19.81 o 
  12   1   4        0.02       10.37     17.77 o 
   0   2   4      156.34      149.03     65.32 o 
   1   2   4     3211.39     2849.56     55.66 o 
   2   2   4     4168.83     3849.40    119.49 o 
   3   2   4     4448.16     3977.56    117.74 o 
   4   2   4     2162.08     2154.98     30.49 o 
   5   2   4      270.60      300.30     28.56 o 
   6   2   4        3.28       33.99     28.81 o 
   7   2   4       65.82       74.48     21.79 o 
   8   2   4       63.61      138.72     43.11 o 
   9   2   4      255.67      266.19     21.18 o 
  10   2   4      735.78      679.99     28.77 o 
  11   2   4      292.57      303.10     20.72 o 
  12   2   4        0.01       73.55     27.60 o 
   1   3   4      273.54      238.22     35.08 o 
   2   3   4    26178.47    24970.26    579.44 o 
   3   3   4      596.22      570.00     25.22 o 
   4   3   4     2041.12     2153.77     30.01 o 
   5   3   4      231.18      293.75     26.13 o 
   6   3   4      986.98      995.55     27.60 o 
   7   3   4       28.85       30.72     26.30 o 
   8   3   4      386.62      478.11     22.72 o 
   9   3   4      808.66      906.71     39.10 o 
  10   3   4     1477.07     1523.54     54.86 o 
  11   3   4      248.53      322.26     21.34 o 
  12   3   4      136.74      114.20     19.88 o 
   0   4   4    13756.23    11790.69    157.36 o 
   1   4   4      468.93      486.61     37.36 o 
   2   4   4    33496.08    32346.58    674.25 o 
   3   4   4     8564.95     8358.62    163.12 o 
   4   4   4        3.88        7.88     19.62 o 
   5   4   4        1.84       -9.08     21.72 o 
   6   4   4      333.30      371.39     20.59 o 
   7   4   4      787.65      790.56     36.57 o 
   8   4   4      512.31      584.90     23.35 o 
   9   4   4     1026.70     1028.93     37.18 o 
  10   4   4       48.38       85.45     20.15 o 
  11   4   4       11.69       56.59     25.07 o 
  12   4   4       31.78       12.71     23.74 o 
   1   5   4     4609.80     4139.98     74.98 o 
   2   5   4     2926.13     2755.58     57.24 o 
   3   5   4     1305.82     1210.20     36.59 o 
   4   5   4     6099.52     6324.28    115.58 o 
   5   5   4     2520.06     2655.56     68.60 o 
   6   5   4     1682.34     1733.82     53.99 o 
   7   5   4       24.51       17.12     21.74 o 
   8   5   4     1964.33     1945.69     69.53 o 
   9   5   4      188.01      248.98     36.75 o 
  10   5   4      654.87      643.96     31.92 o 
  11   5   4       51.76       30.93     25.51 o 
  12   5   4        2.33       14.34     20.93 o 
   0   6   4      652.96      558.23     46.42 o 
   1   6   4     3446.02     3086.68     44.53 o 
   2   6   4      468.13      415.84     36.44 o 
   3   6   4      266.39      200.77     23.71 o 
   4   6   4     3837.55     3864.02     47.03 o 
   5   6   4     1232.65     1037.97     27.16 o 
   6   6   4      571.25      509.83     24.14 o 
   7   6   4      103.94       98.02     28.95 o 
   8   6   4      264.91      285.76     49.00 o 
   9   6   4       92.16      111.05     20.50 o 
  10   6   4       59.83       57.95     20.12 o 
  11   6   4       22.95        8.82     22.93 o 
  12   6   4        0.00       -0.25     40.86 o 
   1   7   4      811.08      813.13     35.60 o 
   2   7   4      100.66      115.44     31.17 o 
   3   7   4      301.18      424.81     24.60 o 
   4   7   4     3885.75     3754.28     44.48 o 
   5   7   4      445.18      490.77     26.68 o 
   6   7   4       31.10       58.45     18.80 o 
   7   7   4      609.31      556.42     27.57 o 
   8   7   4     3976.18     3916.98    119.72 o 
   9   7   4      330.07      391.60     29.59 o 
  10   7   4      195.44      202.93     24.28 o 
  11   7   4       14.59        4.64     21.07 o 
  12   7   4       33.96       83.77     36.65 o 
   0   8   4      534.15      463.98     45.96 o 
   1   8   4     9074.13     9046.02     68.92 o 
   2   8   4       33.61       68.13     32.15 o 
   3   8   4     4143.11     3862.72     45.25 o 
   4   8   4      376.60      356.04     25.93 o 
   5   8   4       79.67       88.04     19.00 o 
   6   8   4      524.60      516.74     20.73 o 
   7   8   4      246.77      268.73     26.36 o 
   8   8   4       35.55       51.88     21.43 o 
   9   8   4      406.69      450.93     25.20 o 
  10   8   4      579.27      528.78     66.76 o 
  11   8   4        3.42       31.76     18.00 o 
  12   8   4        2.41       46.10     19.06 o 
   1   9   4      178.75      246.51     49.93 o 
   2   9   4      620.30      620.87     26.27 o 
   3   9   4      189.26      193.04     31.47 o 
   4   9   4      724.53      866.69     30.10 o 
   5   9   4      289.52      283.51     19.51 o 
   6   9   4     1720.96     1775.58     57.03 o 
   7   9   4       10.05       55.34     18.44 o 
   8   9   4       45.38       76.21     21.22 o 
   9   9   4      650.39      675.42     29.20 o 
  10   9   4      236.28      237.96     20.12 o 
  11   9   4      158.30      198.74     53.52 o 
  12   9   4        8.25       15.85     24.67 o 
   0  10   4    12714.20    13629.73    418.49 o 
   1  10   4      167.06      216.74     32.41 o 
   2  10   4     3233.03     3217.87     62.13 o 
   3  10   4      184.59      171.37     24.03 o 
   4  10   4     2360.77     2118.68     42.21 o 
   5  10   4       35.96       61.90     17.60 o 
   6  10   4      743.18      733.65     29.76 o 
   7  10   4       22.03       38.97     21.72 o 
   8  10   4      124.24      179.52     32.86 o 
   9  10   4        0.43       57.53     18.39 o 
  10  10   4      500.76      440.40     21.99 o 
  11  10   4       49.28       53.59     28.44 o 
  12  10   4        3.18       -4.22     25.45 o 
   1  11   4     1301.45     1253.39     40.59 o 
   2  11   4      573.89      564.96     25.90 o 
   3  11   4      128.94      124.89     26.02 o 
   4  11   4       16.17       29.95     25.73 o 
   5  11   4        1.68        2.67     20.93 o 
   6  11   4        0.01       47.71     24.12 o 
   7  11   4       36.39       63.05     18.97 o 
   8  11   4      696.00      625.88     35.22 o 
   9  11   4       45.54        2.72     24.41 o 
  10  11   4      319.92      328.40     31.58 o 
  11  11   4        2.37       46.39     30.11 o 
   0  12   4     8551.59     9065.44    273.04 o 
   1  12   4      705.84      761.74     28.06 o 
   2  12   4        9.51       35.37     21.94 o 
   3  12   4     1067.61      904.21     42.66 o 
   4  12   4      447.30      455.39     31.09 o 
   5  12   4     2893.03     2884.79     76.86 o 
   6  12   4       24.20       33.50     19.59 o 
   7  12   4      536.70      555.71     32.78 o 
   8  12   4       36.94       78.78     28.09 o 
   9  12   4        0.17       63.49     33.77 o 
  10  12   4       68.75       51.31     19.22 o 
  11  12   4      174.73      155.32     28.39 o 
   1  13   4     1085.58      936.67     33.34 o 
   2  13   4      211.33      237.08     28.76 o 
   3  13   4      123.03      146.64     26.38 o 
   4  13   4        1.41       25.83     21.98 o 
   5  13   4     2697.22     2871.24     38.93 o 
   6  13   4      146.21      165.54     23.02 o 
   7  13   4     1253.34     1436.72     52.20 o 
   8  13   4      232.83      207.24     23.21 o 
   9  13   4        0.08       59.94     20.41 o 
  10  13   4      110.69      122.79     30.94 o 
  11  13   4      157.46      115.85     30.12 o 
   0  14   4      909.63      911.69     44.28 o 
   1  14   4      739.97      739.90     29.64 o 
   2  14   4      179.09      161.03     29.81 o 
   3  14   4      357.76      341.26     20.90 o 
   4  14   4      107.33      129.47     24.05 o 
   5  14   4      269.21      252.92     31.01 o 
   6  14   4      762.77      899.39     27.08 o 
   7  14   4      627.62      769.90     51.29 o 
   8  14   4     1042.45     1058.39     31.12 o 
   9  14   4        0.02       45.56     20.99 o 
  10  14   4        3.22       19.96     20.55 o 
  11  14   4        1.64        4.93     23.12 o 
   1  15   4     1075.39     1131.34     30.76 o 
   2  15   4     1792.32     1894.56     76.46 o 
   3  15   4     1588.48     1681.68     72.17 o 
   4  15   4        0.18       43.67     28.64 o 
   5  15   4        0.12       33.97     25.26 o 
   6  15   4     1396.85     1544.24     86.48 o 
   7  15   4       26.53       25.63     17.44 o 
   8  15   4     1275.29     1344.11     59.38 o 
   9  15   4       32.88       48.92     25.84 o 
  10  15   4       29.55       57.99     31.97 o 
   0  16   4      561.01      546.13     39.41 o 
   1  16   4      606.96      581.05     29.67 o 
   2  16   4     1061.71     1053.58     55.01 o 
   3  16   4        1.06        6.19     22.33 o 
   4  16   4      238.79      255.56     22.46 o 
   5  16   4      569.50      578.68     30.40 o 
   6  16   4      532.22      518.81     24.29 o 
   7  16   4      250.74      268.30     22.23 o 
   8  16   4      223.20      160.24     30.78 o 
   9  16   4       10.00        7.36     27.09 o 
  10  16   4        0.01       27.06     24.53 o 
   1  17   4      446.59      521.18     28.47 o 
   2  17   4      473.05      486.79     27.68 o 
   3  17   4      235.17      312.43     26.54 o 
   4  17   4      310.66      317.76     27.71 o 
   5  17   4       52.92       89.47     21.71 o 
   6  17   4       47.29       61.01     22.78 o 
   7  17   4      139.34      129.72     26.00 o 
   8  17   4        2.63       12.61     25.86 o 
   9  17   4       31.38       53.02     30.60 o 
  10  17   4       32.30        6.64     22.98 o 
   0  18   4       43.44       43.20     51.47 o 
   1  18   4      186.84      207.74     40.16 o 
   2  18   4     4486.25     4677.51    125.71 o 
   3  18   4       99.87       95.46     28.74 o 
   4  18   4      281.91      324.08     28.12 o 
   5  18   4      130.28      175.41     25.23 o 
   6  18   4        1.95       40.76     21.12 o 
   7  18   4       67.45       67.32     19.10 o 
   8  18   4      273.18      323.99     52.99 o 
   9  18   4        4.53       16.63     21.72 o 
   1  19   4      378.41      415.49     42.54 o 
   2  19   4      569.02      548.58     45.40 o 
   3  19   4      283.69      278.27     24.79 o 
   4  19   4     2543.09     2681.63     67.01 o 
   5  19   4      228.97      267.52     22.95 o 
   6  19   4      230.50      274.65     30.04 o 
   7  19   4       71.76       92.35     26.07 o 
   8  19   4        0.64       40.75     33.00 o 
   9  19   4       11.40       65.17     27.06 o 
   0  20   4     1084.93     1116.03     79.13 o 
   1  20   4      691.68      769.96     51.37 o 
   2  20   4        0.72        6.35     35.96 o 
   3  20   4       82.08       80.91     31.87 o 
   4  20   4      532.08      559.05     43.22 o 
   5  20   4      209.74      203.60     23.74 o 
   6  20   4        3.65       82.25     25.73 o 
   7  20   4       65.00      121.82     22.41 o 
   8  20   4       27.06       23.08     26.08 o 
   1  21   4       92.16       84.56     45.16 o 
   2  21   4        2.79       19.04     42.88 o 
   3  21   4        7.30       63.77     59.28 o 
   4  21   4      328.84      329.73     34.23 o 
   5  21   4      372.44      377.22     24.95 o 
   6  21   4        0.62       24.67     22.50 o 
   7  21   4      120.99      148.07     31.97 o 
   8  21   4        8.44       19.51     30.16 o 
   0  22   4      733.01      707.27     99.32 o 
   1  22   4      392.44      274.39     85.87 o 
   2  22   4      211.60       80.13    110.76 o 
   3  22   4        0.21      -21.14     57.90 o 
   4  22   4       21.54       38.09     26.19 o 
   5  22   4       78.40       83.12     32.96 o 
   6  22   4      217.30      141.61     22.25 o 
   7  22   4        1.44       27.27     26.39 o 
   1  23   4      517.37      482.14     48.08 o 
   2  23   4       77.94       55.59     31.52 o 
   3  23   4      112.96      110.96     44.25 o 
   4  23   4      532.04      573.68     50.26 o 
   5  23   4      308.36      328.12     59.69 o 
   6  23   4       49.29       62.85     38.33 o 
   7  23   4       17.97       33.24     27.75 o 
   0  24   4      691.51      635.44     63.45 o 
   1  24   4      229.69      212.71     39.97 o 
   2  24   4       37.71       61.19     27.21 o 
   3  24   4       97.50       44.65     31.55 o 
   4  24   4      278.10      253.38     45.71 o 
   5  24   4       45.56       46.82     30.77 o 
   6  24   4       17.76       20.68     39.64 o 
   1  25   4        6.64       37.26     36.37 o 
   2  25   4       19.71       23.64     45.03 o 
   3  25   4      102.20      106.32     30.46 o 
   4  25   4       18.77       29.36     24.89 o 
   5  25   4      145.77      104.26     47.62 o 
   0  26   4       66.85      -34.01     57.90 o 
   1  26   4       68.74       72.58     39.58 o 
   2  26   4      175.30      170.65     40.93 o 
   3  26   4       26.65       19.68     37.52 o 
   4  26   4       93.53       62.24     32.51 o 
   1  27   4      103.82       81.34     41.59 o 
   2  27   4       57.92       81.41     40.58 o 
   1   1   5    20855.69    19474.90    236.61 o 
   2   1   5       40.41       71.57     34.06 o 
   3   1   5        1.47        5.13     24.38 o 
   4   1   5     4293.98     4043.40     83.55 o 
   5   1   5     3056.04     3318.92     82.22 o 
   6   1   5       33.10       77.08     25.25 o 
   7   1   5       80.61       93.93     19.96 o 
   8   1   5        0.02       12.55     22.55 o 
   9   1   5      902.33     1011.99     23.10 o 
  10   1   5       89.66       99.29     28.39 o 
  11   1   5      873.53      855.59     52.37 o 
  12   1   5      654.97      473.54     32.12 o 
   0   2   5    37254.14    36310.34   1824.46 o 
   1   2   5      796.16      656.13     37.88 o 
   2   2   5     3829.44     3440.59     46.56 o 
   3   2   5     1188.45     1096.97     28.04 o 
   4   2   5     2281.24     2111.95     61.56 o 
   5   2   5      664.71      727.78     27.14 o 
   6   2   5      255.83      240.95     23.82 o 
   7   2   5      455.80      514.82     28.81 o 
   8   2   5     1498.66     1527.25     22.42 o 
   9   2   5      266.07      313.21     40.47 o 
  10   2   5      356.89      292.68     20.99 o 
  11   2   5       44.84       37.21     18.02 o 
  12   2   5       53.11       78.82     24.14 o 
   1   3   5      484.17      497.22     36.89 o 
   2   3   5     5924.67     5366.53    133.20 o 
   3   3   5       10.52       25.17     26.70 o 
   4   3   5        0.78        3.17     21.71 o 
   5   3   5    15125.94    16147.82    278.80 o 
   6   3   5      317.80      264.01     24.13 o 
   7   3   5        7.28       64.55     37.96 o 
   8   3   5      767.51      747.58     22.88 o 
   9   3   5      104.06      111.82     18.27 o 
  10   3   5      300.28      280.67     27.15 o 
  11   3   5        3.71       23.63     20.42 o 
  12   3   5       12.29        7.25     18.98 o 
   0   4   5    38520.15    37955.82    262.69 o 
   1   4   5        9.17     1308.84    725.06 o 
   2   4   5     3027.53     2874.08     58.90 o 
   3   4   5     3607.88     3518.65     41.62 o 
   4   4   5     4131.49     4192.32     54.84 o 
   5   4   5     1610.33     1773.16     28.96 o 
   6   4   5      345.78      343.30     21.61 o 
   7   4   5       15.79       24.42     34.10 o 
   8   4   5      111.04       98.50     16.66 o 
   9   4   5      239.70      261.79     21.22 o 
  10   4   5      732.80      734.59     53.27 o 
  11   4   5      159.42      136.18     27.73 o 
  12   4   5       43.62       77.20     21.07 o 
   1   5   5    11645.41    10868.04     96.89 o 
   2   5   5      101.80      103.38     28.81 o 
   3   5   5      466.63      472.95     23.64 o 
   4   5   5     9656.05     9143.21    118.50 o 
   5   5   5       76.71      105.08     21.90 o 
   6   5   5       30.33       48.14     18.92 o 
   7   5   5      243.31      227.99     24.43 o 
   8   5   5      590.00      658.19     25.95 o 
   9   5   5      320.45      316.70     31.58 o 
  10   5   5       34.49       53.80     24.62 o 
  11   5   5        3.11      -22.23     41.12 o 
  12   5   5        1.80       86.68     42.93 o 
   0   6   5     1137.94     1099.16     68.24 o 
   1   6   5      701.86      613.94     28.29 o 
   2   6   5      263.01      274.04     25.10 o 
   3   6   5     4937.01     4973.28     77.94 o 
   4   6   5    12270.68    12878.23    141.19 o 
   5   6   5        1.73       22.69     20.64 o 
   6   6   5     2386.59     2506.97     31.94 o 
   7   6   5     1075.58     1153.60     47.69 o 
   8   6   5        4.89       40.03     20.91 o 
   9   6   5      207.57      212.37     19.85 o 
  10   6   5       31.53       65.34     23.48 o 
  11   6   5        0.47       10.26     18.52 o 
  12   6   5        0.26       29.88     42.58 o 
   1   7   5       48.22       79.50     29.43 o 
   2   7   5     5181.90     5237.48    148.84 o 
   3   7   5     7350.24     7390.84     49.18 o 
   4   7   5     1720.05     1746.38     38.45 o 
   5   7   5      226.45      216.05     23.33 o 
   6   7   5      454.26      499.54     20.85 o 
   7   7   5      524.42      517.44     21.05 o 
   8   7   5     3206.54     3335.13     52.59 o 
   9   7   5      581.56      579.33     21.49 o 
  10   7   5      331.51      290.94     20.68 o 
  11   7   5       59.46       71.10     19.32 o 
  12   7   5       42.03       53.87     21.93 o 
   0   8   5      308.98      328.33     49.67 o 
   1   8   5     1040.79      972.52     30.24 o 
   2   8   5     1310.63     1317.02     58.18 o 
   3   8   5        6.29       17.39     20.03 o 
   4   8   5     1359.35     1489.61     36.61 o 
   5   8   5      325.46      297.77     21.52 o 
   6   8   5        8.75        7.11     21.68 o 
   7   8   5       30.48       33.10     22.55 o 
   8   8   5       62.35       83.25     33.23 o 
   9   8   5      359.56      374.44     19.41 o 
  10   8   5      170.90      176.13     23.35 o 
  11   8   5        0.01       21.99     20.53 o 
  12   8   5       20.66       51.21     19.62 o 
   1   9   5     6632.21     6719.18    133.51 o 
   2   9   5     3888.32     3991.14    108.16 o 
   3   9   5      121.99      130.84     30.41 o 
   4   9   5      768.74      896.90     28.82 o 
   5   9   5      470.93      561.10     22.05 o 
   6   9   5        1.58        4.69     20.36 o 
   7   9   5     2133.76     2158.92     46.68 o 
   8   9   5      992.72      984.16     31.49 o 
   9   9   5      430.90      431.33     48.79 o 
  10   9   5      341.06      357.17     28.26 o 
  11   9   5      300.02      315.93     47.15 o 
  12   9   5      106.03      122.18     29.30 o 
   0  10   5     1027.63     1124.87     51.57 o 
   1  10   5     1999.41     2025.32     43.74 o 
   2  10   5     1343.40     1294.17     30.34 o 
   3  10   5      295.75      297.40     25.22 o 
   4  10   5      547.13      518.01     26.50 o 
   5  10   5      434.61      495.67     21.61 o 
   6  10   5        0.00       30.23     19.82 o 
   7  10   5     2295.77     2331.67     51.47 o 
   8  10   5       34.51       25.59     19.42 o 
   9  10   5       53.97       94.09     24.34 o 
  10  10   5      407.32      301.18     22.03 o 
  11  10   5       40.32       37.85     20.37 o 
  12  10   5      192.29      153.02     25.47 o 
   1  11   5      276.14      216.16     27.70 o 
   2  11   5       14.35       20.96     22.04 o 
   3  11   5      361.74      347.13     24.70 o 
   4  11   5      884.29      823.26     33.98 o 
   5  11   5      833.37      825.91     30.28 o 
   6  11   5        0.00       17.97     18.85 o 
   7  11   5      431.16      415.89     21.20 o 
   8  11   5        0.49       11.17     23.79 o 
   9  11   5       21.25       33.63     28.62 o 
  10  11   5        3.09       48.51     20.54 o 
  11  11   5      201.55      202.92     28.26 o 
   0  12   5       30.83        5.31     30.98 o 
   1  12   5      806.62      895.90     30.26 o 
   2  12   5        0.11       26.47     22.62 o 
   3  12   5        1.77       47.58     28.98 o 
   4  12   5      577.25      549.39     26.98 o 
   5  12   5       10.12       49.08     26.06 o 
   6  12   5       96.96      130.68     49.66 o 
   7  12   5      366.47      356.81     22.01 o 
   8  12   5      100.07       77.21     24.91 o 
   9  12   5       26.08       57.60     28.88 o 
  10  12   5       29.87       83.16     20.85 o 
  11  12   5      128.72      175.68     24.63 o 
   1  13   5     2175.56     2262.44     80.70 o 
   2  13   5      282.50      297.04     26.89 o 
   3  13   5        2.87       52.84     28.82 o 
   4  13   5       13.52       21.13     23.75 o 
   5  13   5      690.63      775.80     32.92 o 
   6  13   5       54.51       50.45     27.59 o 
   7  13   5      301.74      318.29     21.27 o 
   8  13   5      274.09      296.18     18.94 o 
   9  13   5       64.38       56.18     20.64 o 
  10  13   5      107.19       80.14     24.37 o 
  11  13   5        9.30       18.06     23.08 o 
   0  14   5        5.36       11.45     30.89 o 
   1  14   5        7.26       15.08     25.05 o 
   2  14   5      177.38      133.98     29.85 o 
   3  14   5     1488.22     1483.01     83.44 o 
   4  14   5      118.84      189.30     26.61 o 
   5  14   5      342.77      378.27     30.77 o 
   6  14   5        0.47       25.97     20.63 o 
   7  14   5       24.17       64.08     24.31 o 
   8  14   5        1.01       24.44     21.38 o 
   9  14   5        4.51       -4.35     21.72 o 
  10  14   5       47.94       47.21     27.46 o 
  11  14   5       31.28       39.78     24.64 o 
   1  15   5      257.26      223.90     25.45 o 
   2  15   5     1886.98     1935.43     51.27 o 
   3  15   5     2895.79     2861.81     42.14 o 
   4  15   5      946.86      923.42     60.65 o 
   5  15   5       10.67       26.66     21.57 o 
   6  15   5       59.82      128.61     25.77 o 
   7  15   5      224.71      258.23     22.15 o 
   8  15   5      221.96      226.10     20.68 o 
   9  15   5       90.87       85.69     27.68 o 
  10  15   5       12.45       40.11     19.62 o 
   0  16   5      365.96      384.29     37.49 o 
   1  16   5       58.89       48.47     24.60 o 
   2  16   5      706.76      728.96     30.92 o 
   3  16   5     1608.60     1645.76     38.04 o 
   4  16   5     1037.76     1067.40     60.49 o 
   5  16   5      118.67      165.27     26.36 o 
   6  16   5        1.07       31.11     25.14 o 
   7  16   5       31.55        8.06     22.47 o 
   8  16   5       76.06       75.81     30.05 o 
   9  16   5       13.00      -21.13     26.62 o 
  10  16   5       52.42       53.87     29.18 o 
   1  17   5        1.77       15.61     23.91 o 
   2  17   5     1595.33     1680.91     34.68 o 
   3  17   5     1099.70     1200.83    121.92 o 
   4  17   5      195.54      170.76     26.05 o 
   5  17   5      304.63      316.99     24.42 o 
   6  17   5       15.32       38.83     18.57 o 
   7  17   5       67.92       76.11     19.10 o 
   8  17   5       40.92       67.49     26.45 o 
   9  17   5      332.79      270.58     39.72 o 
  10  17   5      826.30      600.37     58.89 o 
   0  18   5        0.21       16.94     30.86 o 
   1  18   5      698.68      689.94     37.70 o 
   2  18   5       43.23       54.26     25.89 o 
   3  18   5     3350.58     3284.47     70.10 o 
   4  18   5        9.77       30.97     26.35 o 
   5  18   5      307.37      326.80     22.71 o 
   6  18   5      167.05      146.62     23.92 o 
   7  18   5      241.80      343.12     34.97 o 
   8  18   5      264.35      244.09     31.52 o 
   9  18   5      100.31       86.58     23.46 o 
   1  19   5      581.86      616.00     28.61 o 
   2  19   5       18.88       35.30     24.26 o 
   3  19   5        1.25       20.67     23.70 o 
   4  19   5      708.00      713.35     30.82 o 
   5  19   5      255.82      309.20     35.43 o 
   6  19   5       12.28       38.70     22.51 o 
   7  19   5       42.17       46.68     19.79 o 
   8  19   5       20.65       14.14     21.74 o 
   9  19   5       25.10       32.04     31.22 o 
   0  20   5     2044.67     2220.47    116.96 o 
   1  20   5      422.95      473.46     53.95 o 
   2  20   5        0.74       15.25     30.47 o 
   3  20   5       18.58       41.44     25.81 o 
   4  20   5      336.59      324.66     34.83 o 
   5  20   5       72.75       83.71     23.58 o 
   6  20   5        9.49       83.04     25.37 o 
   7  20   5      273.21      336.03     50.15 o 
   8  20   5        3.06       10.86     31.44 o 
   1  21   5      445.20      533.46     59.55 o 
   2  21   5      223.67      177.54     33.95 o 
   3  21   5      169.24      202.04     27.50 o 
   4  21   5      330.66      280.39     26.32 o 
   5  21   5      109.54      101.91     30.14 o 
   6  21   5        4.81       24.03     24.91 o 
   7  21   5       71.84       99.51     31.17 o 
   8  21   5       92.11      132.43     33.06 o 
   1  22   5      420.35      503.83    107.57 o 
   2  22   5      188.86      217.52     47.45 o 
   3  22   5       21.21        4.21     28.08 o 
   4  22   5        4.38       41.60     25.95 o 
   5  22   5      118.97      162.79     39.97 o 
   6  22   5        7.69       28.11     24.50 o 
   7  22   5       98.40      103.85     25.61 o 
   1  23   5       27.28       -8.64     31.17 o 
   2  23   5       93.68      113.69     58.39 o 
   3  23   5        6.99        5.51     39.65 o 
   4  23   5       73.05       67.96     24.02 o 
   5  23   5       17.32       27.88     28.20 o 
   6  23   5      153.09      118.61     40.81 o 
   7  23   5        5.45       44.96     25.25 o 
   0  24   5      192.51      195.79     58.83 o 
   1  24   5       90.56       81.75     38.33 o 
   2  24   5       95.32       38.21     27.57 o 
   3  24   5       15.81        7.78     35.86 o 
   4  24   5       12.14       18.76     46.78 o 
   5  24   5       70.22       72.67     25.80 o 
   6  24   5      126.63       73.27     40.58 o 
   1  25   5       57.90       42.21     37.36 o 
   2  25   5       79.28       73.55     30.05 o 
   3  25   5       67.83       17.77     34.81 o 
   4  25   5      313.99      149.75     92.76 o 
   5  25   5        1.03       21.33     32.87 o 
   0  26   5       17.81      -11.95     55.14 o 
   1  26   5        7.02       12.79     38.01 o 
   2  26   5      183.02      145.43     40.95 o 
   3  26   5        0.05       24.10     39.87 o 
   4  26   5       91.21       54.28     32.99 o 
   1  27   5      178.01      107.54     64.34 o 
   2  27   5       20.02       19.98     39.22 o 
   0   0   6     5053.51     4314.26    109.60 o 
   1   0   6     3777.20     3632.22    123.03 o 
   2   0   6    44248.19    43766.60    276.96 o 
   3   0   6      988.89     1006.62     41.62 o 
   4   0   6     6490.50     6842.94     66.88 o 
   5   0   6       12.71       28.75     24.36 o 
   6   0   6     1958.47     1835.24     60.84 o 
   7   0   6      193.92      230.27     41.37 o 
   8   0   6     2489.61     2628.05     43.00 o 
   9   0   6      289.16      364.45    102.50 o 
  10   0   6      594.56      693.35     79.08 o 
  11   0   6      506.53      574.65     42.29 o 
  12   0   6       42.62       98.49     29.06 o 
   1   1   6     9545.11     8415.00     70.30 o 
   2   1   6     1876.87     1663.73     42.93 o 
   3   1   6       89.46       83.60     21.24 o 
   4   1   6     5474.58     5169.14    139.08 o 
   5   1   6       58.02       71.98     29.65 o 
   6   1   6       32.44       74.44     37.69 o 
   7   1   6      167.83      183.11     23.57 o 
   8   1   6        4.88       76.62     20.53 o 
   9   1   6       49.15       90.95     21.81 o 
  10   1   6       72.93       63.44     28.39 o 
  11   1   6       49.75       52.17     29.19 o 
  12   1   6        0.20      -20.01     20.01 o 
   0   2   6    34102.62    34072.28    524.91 o 
   1   2   6    88612.41    98787.74    642.08 o 
   2   2   6     1391.98     1190.77     36.08 o 
   3   2   6     1063.05      950.18     38.58 o 
   4   2   6     4946.59     4873.46    108.54 o 
   5   2   6      981.41     1022.63     27.30 o 
   6   2   6      505.45      547.21     22.96 o 
   7   2   6        0.28       -9.33     29.43 o 
   8   2   6      480.81      513.29     27.74 o 
   9   2   6      314.59      401.16     21.99 o 
  10   2   6      284.97      325.41     19.52 o 
  11   2   6        6.36       15.55     22.95 o 
  12   2   6      120.38      152.77     49.62 o 
   1   3   6    11365.83    10714.04    216.03 o 
   2   3   6    20222.68    18361.69    281.31 o 
   3   3   6      943.11      851.23     26.62 o 
   4   3   6      373.44      394.40     35.73 o 
   5   3   6      736.47      811.41     26.30 o 
   6   3   6        6.12       42.67     21.49 o 
   7   3   6      349.78      350.76     26.88 o 
   8   3   6      161.50      205.27     33.70 o 
   9   3   6      116.32      148.65     33.09 o 
  10   3   6      147.83      157.34     17.44 o 
  11   3   6      301.39      333.05     26.54 o 
  12   3   6       20.91       24.02     26.13 o 
   0   4   6     2974.79     3367.91    418.11 o 
   1   4   6     3175.72     2848.68     50.06 o 
   2   4   6      238.39      309.41     35.35 o 
   3   4   6      522.98      441.48     30.72 o 
   4   4   6      795.49      818.73     29.36 o 
   5   4   6       98.21      117.21     19.75 o 
   6   4   6        1.32       26.20     22.34 o 
   7   4   6       69.61       81.49     25.53 o 
   8   4   6       20.87       28.27     23.46 o 
   9   4   6       27.56       64.35     33.30 o 
  10   4   6      200.69      226.51     19.79 o 
  11   4   6        5.10        1.31     25.07 o 
  12   4   6       47.50       54.24     19.71 o 
   1   5   6     1574.50     1521.96     38.56 o 
   2   5   6     8241.58     7610.53    142.54 o 
   3   5   6     5211.11     5272.07    110.71 o 
   4   5   6     3959.31     4428.33     78.32 o 
   5   5   6     4640.05     4673.02     80.60 o 
   6   5   6      209.09      227.68     28.22 o 
   7   5   6       35.55       23.00     23.54 o 
   8   5   6        5.16        7.90     21.71 o 
   9   5   6       19.96       50.18     18.70 o 
  10   5   6      294.04      375.67     33.74 o 
  11   5   6       52.39       38.56     22.29 o 
  12   5   6        5.12       22.98     19.66 o 
   0   6   6     3395.06     2791.05     81.65 o 
   1   6   6     1623.49     1527.93     37.28 o 
   2   6   6     3616.78     3276.61     48.71 o 
   3   6   6     7937.08     8512.66     64.33 o 
   4   6   6      493.16      379.35     22.75 o 
   5   6   6      406.36      398.22     21.73 o 
   6   6   6       36.54       67.38     20.34 o 
   7   6   6      807.19      838.70     23.95 o 
   8   6   6      270.12      252.60     21.95 o 
   9   6   6      446.02      487.55     46.71 o 
  10   6   6        3.38       29.24     16.97 o 
  11   6   6      191.05      180.16     28.79 o 
  12   6   6        5.74       50.20     38.73 o 
   1   7   6     5903.39     5915.97     57.79 o 
   2   7   6      172.61      140.88     22.52 o 
   3   7   6     5260.22     5339.54     60.18 o 
   4   7   6      441.82      573.35     22.53 o 
   5   7   6      363.82      293.35     26.81 o 
   6   7   6      476.84      511.79     20.01 o 
   7   7   6       83.69       71.66     20.53 o 
   8   7   6      183.13      247.55     24.55 o 
   9   7   6       12.19       72.12     23.20 o 
  10   7   6       57.33       88.90     20.19 o 
  11   7   6      152.02      158.01     42.98 o 
  12   7   6       26.46        3.40     29.45 o 
   0   8   6     1997.19     1903.62     69.24 o 
   1   8   6      440.56      527.34     30.60 o 
   2   8   6       83.27      102.70     21.82 o 
   3   8   6      733.43      688.73     25.13 o 
   4   8   6      683.58      830.13     26.87 o 
   5   8   6      119.23      118.44     20.67 o 
   6   8   6      577.57      578.83     23.55 o 
   7   8   6       15.14       36.47     23.17 o 
   8   8   6        7.93        8.83     29.81 o 
   9   8   6      172.88      151.98     25.06 o 
  10   8   6      314.11      266.91     21.67 o 
  11   8   6        0.79       -3.46     19.32 o 
  12   8   6        0.00       24.12     25.07 o 
   1   9   6     3964.94     3974.10    103.07 o 
   2   9   6      199.46      191.59     23.54 o 
   3   9   6     3055.69     3143.55     58.41 o 
   4   9   6      334.26      338.92     21.91 o 
   5   9   6       57.30       80.02     18.58 o 
   6   9   6     1422.85     1449.87     25.32 o 
   7   9   6        7.04       20.86     22.55 o 
   8   9   6      678.14      643.80     25.55 o 
   9   9   6      111.10      172.92     22.88 o 
  10   9   6      587.16      562.18     25.43 o 
  11   9   6       61.97       76.02     19.08 o 
  12   9   6      118.42      110.84     22.91 o 
   0  10   6     1778.83     1627.25     61.50 o 
   1  10   6     2754.03     2887.48     75.74 o 
   2  10   6      986.12     1219.14     45.73 o 
   3  10   6     1669.83     1558.54     46.82 o 
   4  10   6      524.11      492.67     33.32 o 
   5  10   6      107.55      116.15     20.11 o 
   6  10   6     1238.82     1227.82     38.26 o 
   7  10   6       38.73       59.80     19.67 o 
   8  10   6      819.80      837.30     36.51 o 
   9  10   6       49.04       78.97     24.64 o 
  10  10   6      313.57      329.10     37.42 o 
  11  10   6       63.73      108.13     25.94 o 
   1  11   6     5229.14     5577.45    102.43 o 
   2  11   6      457.00      443.07     28.36 o 
   3  11   6      115.70      103.47     25.30 o 
   4  11   6        4.27       33.95     25.00 o 
   5  11   6     1197.92     1078.10     28.63 o 
   6  11   6       39.31       55.50     20.27 o 
   7  11   6        2.13       32.19     19.63 o 
   8  11   6       19.39       78.03     22.62 o 
   9  11   6       60.94       75.97     24.64 o 
  10  11   6      197.37      195.47     32.28 o 
  11  11   6       35.85       45.40     26.53 o 
   0  12   6     1250.40     1454.73     54.08 o 
   1  12   6      415.66      442.59     26.32 o 
   2  12   6     1889.83     1758.08     54.20 o 
   3  12   6      113.74      113.74     21.77 o 
   4  12   6      189.29      178.64     23.59 o 
   5  12   6     1937.86     1823.67     81.51 o 
   6  12   6       24.44       32.88     20.19 o 
   7  12   6      256.53      267.23     25.21 o 
   8  12   6        0.10       -9.70     18.58 o 
   9  12   6       50.11       59.18     20.65 o 
  10  12   6        7.36       32.13     22.67 o 
  11  12   6       29.79      -18.88     19.70 o 
   1  13   6       12.05       57.72     28.81 o 
   2  13   6     2906.55     3075.81     69.84 o 
   3  13   6       41.30       31.06     21.47 o 
   4  13   6      759.74      757.09     28.65 o 
   5  13   6     6481.29     6553.44    106.14 o 
   6  13   6       57.87       50.88     19.59 o 
   7  13   6      209.83      219.06     38.08 o 
   8  13   6      202.72      199.63     23.93 o 
   9  13   6        0.37      -12.14     42.72 o 
  10  13   6        5.82        2.96     22.99 o 
  11  13   6       19.20       -5.14     37.81 o 
   0  14   6     1331.30     1479.13     44.93 o 
   1  14   6      359.46      414.60     25.31 o 
   2  14   6        4.54       34.54     37.02 o 
   3  14   6      140.55      105.19     24.99 o 
   4  14   6     3482.88     3492.47     64.08 o 
   5  14   6      939.08      980.23     27.43 o 
   6  14   6      680.00      769.06     25.80 o 
   7  14   6      103.78      117.77     21.71 o 
   8  14   6       99.78      110.55     19.67 o 
   9  14   6        3.20       -0.64     23.12 o 
  10  14   6       43.71       43.73     27.33 o 
  11  14   6        0.50       11.39     26.16 o 
   1  15   6      136.26      162.82     28.89 o 
   2  15   6      821.12      872.86     47.96 o 
   3  15   6      162.41      186.36     24.13 o 
   4  15   6       15.25       29.66     20.24 o 
   5  15   6       28.73       47.25     27.33 o 
   6  15   6       83.15      125.03     22.36 o 
   7  15   6        0.47       31.80     20.69 o 
   8  15   6        0.57       54.11     20.41 o 
   9  15   6        1.08       25.76     25.73 o 
  10  15   6      124.50      144.69     23.14 o 
   0  16   6     1486.67     1475.56     62.61 o 
   1  16   6     2147.83     2224.92     39.10 o 
   2  16   6      128.58      189.52     27.39 o 
   3  16   6      531.70      571.64     28.91 o 
   4  16   6      898.67     1016.03     31.60 o 
   5  16   6        0.01       -0.44     22.63 o 
   6  16   6        7.56       28.05     21.91 o 
   7  16   6        5.52       30.95     19.27 o 
   8  16   6        5.23        5.63     20.88 o 
   9  16   6       20.39       -1.15     26.37 o 
  10  16   6        0.56       21.99     22.57 o 
   1  17   6      178.11      176.75     29.07 o 
   2  17   6        6.59        9.26     30.66 o 
   3  17   6     2230.42     2437.46     52.90 o 
   4  17   6        3.29       34.59     21.86 o 
   5  17   6       24.55       38.06     22.71 o 
   6  17   6       83.95       81.70     19.99 o 
   7  17   6      513.57      549.29     28.00 o 
   8  17   6       94.98       72.79     21.09 o 
   9  17   6       45.80       61.81     27.07 o 
  10  17   6        1.42       46.11     31.22 o 
   0  18   6      968.37     1036.54     73.14 o 
   1  18   6       81.00      112.52     23.24 o 
   2  18   6        0.10        4.60     23.85 o 
   3  18   6      135.50      117.97     29.87 o 
   4  18   6      623.47      703.04     28.11 o 
   5  18   6        5.14       -6.51     21.81 o 
   6  18   6        0.37       19.28     22.38 o 
   7  18   6       13.64       36.05     20.97 o 
   8  18   6        6.08       19.32     23.37 o 
   9  18   6        0.98       17.05     22.87 o 
   1  19   6       34.91       89.33     32.87 o 
   2  19   6       12.42       10.93     29.51 o 
   3  19   6      422.95      455.29     26.10 o 
   4  19   6      179.14      257.85     31.13 o 
   5  19   6       12.07       41.39     26.04 o 
   6  19   6       29.67       24.42     23.31 o 
   7  19   6       81.18      101.78     26.65 o 
   8  19   6       16.76        4.91     24.53 o 
   9  19   6       36.93       53.93     32.17 o 
   0  20   6       17.12       -9.19     51.47 o 
   1  20   6        0.61       22.64     32.76 o 
   2  20   6        3.75       29.18     24.68 o 
   3  20   6      269.42      245.45     26.98 o 
   4  20   6       56.67       74.44     37.04 o 
   5  20   6      223.10      276.86     26.08 o 
   6  20   6       47.14       51.33     21.46 o 
   7  20   6       61.03       92.64     24.46 o 
   8  20   6       18.43       33.12     27.87 o 
   1  21   6      716.05      682.17     40.64 o 
   2  21   6      517.10      537.35     33.16 o 
   3  21   6      446.34      466.65     42.74 o 
   4  21   6        4.80       23.53     24.50 o 
   5  21   6       88.26      133.94     30.52 o 
   6  21   6      279.68      292.73     23.15 o 
   7  21   6       58.60       84.49     24.74 o 
   8  21   6       16.83        5.53     22.25 o 
   2  22   6       12.88       27.19     26.14 o 
   3  22   6      110.75      115.96     28.88 o 
   4  22   6      279.17      281.94     30.66 o 
   5  22   6       51.55      145.27     37.69 o 
   6  22   6       48.44       16.34     24.78 o 
   7  22   6      204.92      199.95     26.08 o 
   3  23   6       31.97       18.72     26.54 o 
   4  23   6        5.02       27.81     24.87 o 
   5  23   6      121.98      114.42     30.01 o 
   6  23   6       21.73      -10.34     31.43 o 
   0  24   6      490.64      -11.03     31.26 o 
   1  24   6       53.99      -14.71     32.17 o 
   4  24   6       39.38       54.54     29.42 o 
   5  24   6      105.97       99.97     30.42 o 
   6  24   6       61.18       74.07     28.75 o 
   1  25   6       69.00       98.45     32.80 o 
   2  25   6        2.42      -13.91     27.80 o 
   4  25   6       96.13       62.73     63.53 o 
   5  25   6       59.75       21.06     31.21 o 
   0  26   6        3.28      -20.22     53.30 o 
   1  26   6        0.00       43.25     33.54 o 
   2  26   6      101.42       76.02     39.96 o 
   3  26   6       53.44        5.23     37.68 o 
   1  27   6        6.25        4.21     39.96 o 
   2  27   6        6.09      -36.47     39.62 o 
   1   1   7     1165.42     1089.93     38.38 o 
   2   1   7    32470.82    31624.47    362.19 o 
   3   1   7       27.73       31.06     23.92 o 
   4   1   7     1537.93     1427.44     49.50 o 
   5   1   7       57.45       80.74     22.71 o 
   6   1   7     3806.36     3722.29    140.13 o 
   7   1   7      660.15      662.36     34.49 o 
   8   1   7     2013.53     2103.02     52.92 o 
   9   1   7       90.94      123.69     17.19 o 
  10   1   7      101.60      111.15     39.01 o 
  11   1   7      480.24      439.79     46.52 o 
  12   1   7       66.01       47.28     23.08 o 
   0   2   7     9330.88     8355.02    107.90 o 
   1   2   7    17681.06    16853.73    127.43 o 
   2   2   7     9497.01     8577.65    114.20 o 
   3   2   7     2974.11     2822.96     34.60 o 
   4   2   7     4756.24     4217.83    121.76 o 
   5   2   7      294.95      338.19     27.05 o 
   6   2   7       66.13       66.56     19.34 o 
   7   2   7      133.16      180.60     41.05 o 
   8   2   7       72.18       72.04     19.34 o 
   9   2   7      268.81      315.58     19.51 o 
  10   2   7       38.70       51.22     16.97 o 
  11   2   7      126.78      118.91     37.45 o 
  12   2   7      165.55      175.79     40.46 o 
   1   3   7    98230.68   113083.76    311.19 o 
   2   3   7     4148.40     3616.83     41.45 o 
   3   3   7     1374.64     1264.92     28.30 o 
   4   3   7      212.52      246.45     26.66 o 
   5   3   7      130.42      132.81     23.31 o 
   6   3   7     1354.57     1412.92     41.07 o 
   7   3   7      860.40      899.65     26.95 o 
   8   3   7     5479.79     5508.83     55.86 o 
   9   3   7     1154.25     1081.41     27.27 o 
  10   3   7       73.11      136.19     37.86 o 
  11   3   7      202.90      212.64     20.96 o 
  12   3   7      153.80      112.73     19.23 o 
   0   4   7     6681.53     6088.29    176.73 o 
   1   4   7    44788.94    46906.90   1001.43 o 
   2   4   7       11.16       16.57     25.51 o 
   3   4   7      374.08      345.48     27.90 o 
   4   4   7     3214.68     3126.53     36.65 o 
   5   4   7      332.62      341.50     24.20 o 
   6   4   7       47.27       93.39     20.25 o 
   7   4   7      310.38      293.05     22.56 o 
   8   4   7        2.58       41.09     36.02 o 
   9   4   7      292.84      270.98     25.27 o 
  10   4   7        6.47       39.86     17.97 o 
  11   4   7       44.15       82.04     26.33 o 
  12   4   7       40.21       32.46     29.58 o 
   1   5   7    15835.37    15312.79    256.90 o 
   2   5   7     3746.54     3359.87     69.60 o 
   3   5   7      723.40      758.89     36.40 o 
   4   5   7       97.20      114.28     18.70 o 
   5   5   7       52.64       72.37     23.33 o 
   6   5   7       35.85       69.36     20.36 o 
   7   5   7      518.83      621.11     55.86 o 
   8   5   7     1618.89     1789.45     74.32 o 
   9   5   7      687.53      660.22     31.86 o 
  10   5   7      388.56      407.57     37.16 o 
  11   5   7      236.15      244.14     35.32 o 
  12   5   7        0.00       18.67     29.71 o 
   0   6   7    57729.82    57517.89    276.16 o 
   1   6   7      887.80      703.02     30.05 o 
   2   6   7     8003.00     7346.45     81.04 o 
   3   6   7      168.18      165.27     22.54 o 
   4   6   7     1673.35     1789.55     29.45 o 
   5   6   7       65.92       75.22     18.13 o 
   6   6   7        0.02       11.87     20.69 o 
   7   6   7        0.02       33.13     19.91 o 
   8   6   7       93.94      103.19     19.78 o 
   9   6   7       19.78       27.84     19.68 o 
  10   6   7       77.74       98.96     20.54 o 
  11   6   7       15.39       64.20     23.52 o 
  12   6   7       12.20      -13.87     37.25 o 
   1   7   7     1227.71     1120.64     34.81 o 
   2   7   7     7938.95     7547.93    118.97 o 
   3   7   7      175.51      120.03     26.54 o 
   4   7   7      182.00      173.42     20.39 o 
   5   7   7       27.84       38.22     20.99 o 
   6   7   7      866.08      870.86     25.82 o 
   7   7   7       81.76      129.87     22.02 o 
   8   7   7       27.49       96.16     20.88 o 
   9   7   7       17.12       71.97     19.78 o 
  10   7   7      154.82      159.24     19.54 o 
  11   7   7        0.05       40.63     17.90 o 
  12   7   7        8.24       -1.08     39.97 o 
   0   8   7     1264.62     1188.85     68.20 o 
   1   8   7      975.30     1273.70    194.88 o 
   2   8   7     5063.90     5340.13     64.05 o 
   3   8   7      953.16      832.48     25.64 o 
   4   8   7     1304.65     1419.90     26.61 o 
   5   8   7       59.66       41.70     20.07 o 
   6   8   7      129.88      155.44     44.07 o 
   7   8   7      358.38      402.29     33.84 o 
   8   8   7      121.55      119.66     26.80 o 
   9   8   7       83.26       66.79     28.38 o 
  10   8   7      170.28      220.72     29.59 o 
  11   8   7      322.00      342.15     57.59 o 
  12   8   7      275.08      227.52     25.47 o 
   1   9   7       12.34       43.55     30.95 o 
   2   9   7     2119.32     2060.44     32.65 o 
   3   9   7       39.18       23.44     23.48 o 
   4   9   7      395.11      410.20     22.55 o 
   5   9   7      448.97      480.70     31.46 o 
   6   9   7      225.99      263.70     24.01 o 
   7   9   7       22.13       56.62     17.77 o 
   8   9   7      186.86      207.10     33.12 o 
   9   9   7      176.44      183.08     31.24 o 
  10   9   7        8.55       13.13     19.86 o 
  11   9   7       94.90       73.47     19.22 o 
  12   9   7        0.36       59.22     22.28 o 
   0  10   7    18091.79    19025.71    145.25 o 
   1  10   7        0.90       24.77     42.48 o 
   2  10   7      174.01      188.78     27.27 o 
   3  10   7      138.80      130.86     21.07 o 
   4  10   7       82.22       56.49     19.77 o 
   5  10   7        0.58       -0.05     20.75 o 
   6  10   7      117.81      148.13     18.49 o 
   7  10   7        0.30       27.08     18.27 o 
   8  10   7      471.67      452.76     35.57 o 
   9  10   7        7.02       76.43     29.21 o 
  10  10   7        0.17       -0.51     30.77 o 
  11  10   7      140.00       92.43     33.71 o 
   1  11   7      584.52      589.71     41.08 o 
   2  11   7      137.25      167.51     26.16 o 
   3  11   7      449.92      478.77     22.65 o 
   4  11   7     1285.69     1205.01     33.40 o 
   5  11   7     4863.59     4817.39     74.75 o 
   6  11   7     1317.56     1286.39     31.49 o 
   7  11   7        6.52        8.89     21.34 o 
   8  11   7       43.89       61.98     21.87 o 
   9  11   7      699.83      665.11     65.95 o 
  10  11   7      104.18      138.08     35.88 o 
  11  11   7        6.34       18.33     23.58 o 
   0  12   7    10472.60    10135.18     99.96 o 
   1  12   7      988.76      962.23     35.45 o 
   2  12   7      272.06      301.19     23.00 o 
   3  12   7     1471.35     1473.92     66.73 o 
   4  12   7     1731.34     1808.48     35.10 o 
   5  12   7      914.10      799.15     25.08 o 
   6  12   7       27.13        4.79     20.24 o 
   7  12   7      111.71      138.02     24.81 o 
   8  12   7        1.40       26.78     21.09 o 
   9  12   7        0.74       10.53     22.72 o 
  10  12   7       40.37      -19.01     19.01 o 
  11  12   7      102.79      112.22     21.81 o 
   1  13   7      109.69      162.68     31.60 o 
   2  13   7       85.21      131.27     24.00 o 
   3  13   7      530.94      502.43     25.02 o 
   4  13   7       36.97       60.65     25.90 o 
   5  13   7     9611.75     9740.36    267.66 o 
   6  13   7       28.59       54.19     16.50 o 
   7  13   7        0.39       43.36     21.17 o 
   8  13   7       54.59       62.45     22.03 o 
   9  13   7       21.91       43.77     22.85 o 
  10  13   7       28.13       53.20     21.37 o 
  11  13   7       13.43       49.04     27.45 o 
   0  14   7      373.23      441.36     51.49 o 
   1  14   7        5.74       33.96     26.01 o 
   2  14   7      141.32      152.07     33.08 o 
   3  14   7        3.28       22.13     25.00 o 
   4  14   7     6055.15     6204.33    146.45 o 
   5  14   7        0.09      -16.60     19.53 o 
   6  14   7       45.59       64.54     22.29 o 
   7  14   7       56.87       54.00     18.88 o 
   8  14   7      100.20       57.51     21.00 o 
   9  14   7       36.28       61.89     37.62 o 
  10  14   7        0.03        9.85     24.03 o 
  11  14   7        0.95       -1.07     25.04 o 
   1  15   7       37.33       57.15     27.89 o 
   2  15   7      247.71      236.33     32.05 o 
   3  15   7      251.07      259.51     24.58 o 
   4  15   7      156.67      190.65     22.79 o 
   5  15   7     2341.65     2563.19     32.31 o 
   6  15   7       56.18       58.99     20.24 o 
   7  15   7       43.80       90.39     31.57 o 
   8  15   7      423.67      425.10     35.96 o 
   9  15   7        0.05       23.39     27.63 o 
  10  15   7        1.37       31.63     22.94 o 
   0  16   7       46.29       35.84     53.31 o 
   1  16   7     2380.35     2507.21     44.80 o 
   2  16   7      268.07      318.40     24.84 o 
   3  16   7      941.38     1024.78     27.96 o 
   4  16   7      363.10      370.06     26.37 o 
   5  16   7       77.13       80.55     33.43 o 
   6  16   7       39.16       91.57     28.52 o 
   7  16   7      311.04      286.75     23.50 o 
   8  16   7      642.30      581.29     41.41 o 
   9  16   7      172.21      162.64     26.85 o 
  10  16   7        0.20       21.64     22.15 o 
   1  17   7      529.15      484.61     34.01 o 
   2  17   7      282.14      256.23     29.33 o 
   3  17   7        0.53       24.37     31.33 o 
   4  17   7      550.94      550.26     25.91 o 
   5  17   7       23.39       65.25     23.16 o 
   6  17   7        1.33       35.35     20.07 o 
   7  17   7      127.42      183.34     23.74 o 
   8  17   7      158.20      146.19     21.69 o 
   9  17   7      663.13      548.26     91.08 o 
  10  17   7        0.52       -1.64     22.50 o 
   0  18   7      729.26      690.75     56.11 o 
   1  18   7        0.50       -5.05     42.73 o 
   2  18   7      288.15      301.51     31.04 o 
   3  18   7      583.15      668.62     34.30 o 
   4  18   7      158.29      131.18     21.40 o 
   5  18   7        3.72       44.77     24.79 o 
   6  18   7        0.00       30.18     20.06 o 
   7  18   7       30.86       58.76     35.95 o 
   8  18   7      113.51       90.27     21.50 o 
   9  18   7       34.03       32.51     28.03 o 
   1  19   7       67.95       90.87     29.06 o 
   2  19   7      417.36      462.18     33.84 o 
   3  19   7       20.47       28.40     23.84 o 
   4  19   7      557.46      609.42     31.61 o 
   5  19   7      913.24     1031.61     47.26 o 
   6  19   7       18.91       55.86     22.46 o 
   7  19   7        0.10        6.47     21.70 o 
   8  19   7       46.19       89.55     26.78 o 
   9  19   7       25.19       29.36     28.23 o 
   0  20   7       20.38       54.22     48.71 o 
   1  20   7        0.09       31.58     40.90 o 
   2  20   7       32.31       37.81     27.19 o 
   3  20   7     1107.32     1092.31     53.25 o 
   4  20   7       74.84      104.37     38.01 o 
   5  20   7        6.81       48.43     23.71 o 
   6  20   7        7.68        8.85     25.26 o 
   7  20   7       33.28       40.84     21.13 o 
   8  20   7        9.99       42.32     23.35 o 
   1  21   7       66.37       82.33     26.31 o 
   2  21   7       40.17       48.05     29.24 o 
   3  21   7       96.01      135.38     26.05 o 
   4  21   7       62.80       73.84     25.38 o 
   5  21   7       93.79       73.27     26.73 o 
   6  21   7       17.35       51.61     26.99 o 
   7  21   7        2.95      -23.01     25.73 o 
   8  21   7       47.81       72.43     23.24 o 
   0  22   7      398.20      445.89     60.68 o 
   1  22   7       70.27       64.26     42.28 o 
   2  22   7      239.56      249.90     36.62 o 
   3  22   7      436.39      467.67     30.83 o 
   4  22   7        2.90        6.82     24.33 o 
   5  22   7       35.07       36.43     30.05 o 
   6  22   7        9.55       46.65     26.96 o 
   7  22   7        0.03       14.51     22.17 o 
   1  23   7      307.75      229.82     42.29 o 
   2  23   7       33.26       44.76     36.97 o 
   3  23   7        3.72        6.60     31.07 o 
   4  23   7       91.32       75.84     29.87 o 
   5  23   7       37.22       27.44     24.08 o 
   6  23   7      156.63      104.83     50.09 o 
   3  24   7      526.98      482.22     37.10 o 
   4  24   7       15.75       34.98     26.84 o 
   5  24   7       24.82       39.72     30.90 o 
   6  24   7        1.66       84.91     60.30 o 
   4  25   7        7.50      -18.56     38.63 o 
   5  25   7       64.79       46.20     25.49 o 
   0  26   7        4.24       11.03     52.38 o 
   1  26   7        2.25       10.43     28.52 o 
   2  26   7       44.71        3.29     36.38 o 
   1  27   7      149.57      190.76     73.53 o 
   0   0   8    56910.39    62341.09    364.78 o 
   1   0   8     4866.62     4183.53     92.68 o 
   2   0   8    39189.92    36967.97    163.21 o 
   3   0   8       76.35      149.61     42.54 o 
   4   0   8      321.97      339.19     28.24 o 
   5   0   8     2460.00     2580.76     41.64 o 
   6   0   8      299.15      276.06     26.97 o 
   7   0   8       16.86       29.41     38.60 o 
   8   0   8     1893.83     1752.38     38.68 o 
   9   0   8        1.16       15.73     26.35 o 
  10   0   8       66.23       80.25     38.60 o 
  11   0   8      129.72      163.12     63.88 o 
  12   0   8        0.29       13.41     25.97 o 
   1   1   8     5356.54     4478.13     67.18 o 
   2   1   8     1669.35     1360.97     32.93 o 
   3   1   8      219.96      212.44     25.24 o 
   4   1   8     1350.68     1313.58     31.32 o 
   5   1   8     1811.50     1672.43     26.93 o 
   6   1   8     4396.34     4607.93     93.00 o 
   7   1   8     2044.85     1952.27     66.11 o 
   8   1   8       28.20       42.42     18.24 o 
   9   1   8       62.08       83.26     24.41 o 
  10   1   8      218.57      281.99     40.07 o 
  11   1   8      120.37      113.23     22.71 o 
  12   1   8       59.29       57.12     19.41 o 
   0   2   8    16839.32    16059.64    231.17 o 
   1   2   8     1951.60     1755.15     45.52 o 
   2   2   8     2576.15     2235.87     39.77 o 
   3   2   8     2463.67     2161.23     50.58 o 
   4   2   8      439.14      399.31     22.70 o 
   5   2   8     2272.43     2241.77     61.52 o 
   6   2   8       37.78       41.70     27.16 o 
   7   2   8       33.67       42.03     22.64 o 
   8   2   8     2427.96     2528.87     44.30 o 
   9   2   8        3.73       40.96     21.50 o 
  10   2   8       57.61       57.54     17.99 o 
  11   2   8      162.16      211.11     26.98 o 
  12   2   8       45.07       55.13     23.48 o 
   1   3   8    21576.03    19884.54    390.70 o 
   2   3   8     5266.44     4956.54     55.19 o 
   3   3   8     1999.24     1762.21     45.99 o 
   4   3   8     8293.08     8317.50    174.17 o 
   5   3   8       54.53       50.51     23.73 o 
   6   3   8       22.46       75.16     23.67 o 
   7   3   8      208.45      250.49     23.91 o 
   8   3   8      112.58      131.70     21.39 o 
   9   3   8      159.28      156.61     22.40 o 
  10   3   8      567.33      563.40     35.30 o 
  11   3   8      220.27      176.49     42.46 o 
  12   3   8        1.51       33.12     19.24 o 
   0   4   8    25706.33    24891.48    165.84 o 
   1   4   8    20778.25    19770.89    316.65 o 
   2   4   8     3489.10     3052.52     71.76 o 
   3   4   8      852.69      855.94     24.97 o 
   4   4   8      505.25      600.25     29.97 o 
   5   4   8      410.87      387.02     22.62 o 
   6   4   8        5.82       39.70     21.44 o 
   7   4   8       11.04       -3.09     19.76 o 
   8   4   8     2929.62     2886.14     43.67 o 
   9   4   8        2.84        4.68     22.18 o 
  10   4   8        1.37       27.32     18.27 o 
  11   4   8        1.31       55.38     22.57 o 
  12   4   8       37.53       40.25     22.95 o 
   1   5   8      350.17      288.45     27.80 o 
   2   5   8     8268.09     7639.04    150.08 o 
   3   5   8     1480.71     1514.74     64.98 o 
   4   5   8     4810.64     4723.09    114.28 o 
   5   5   8       21.94       43.76     18.89 o 
   6   5   8      747.58      781.96     33.74 o 
   7   5   8      391.46      342.69     23.58 o 
   8   5   8       80.39       92.95     21.48 o 
   9   5   8      773.99      872.06     39.21 o 
  10   5   8      741.86      697.71     42.78 o 
  11   5   8        4.55       34.48     20.30 o 
  12   5   8       23.13       37.71     18.32 o 
   0   6   8       24.23      -41.36     64.34 o 
   1   6   8        0.67       43.92     25.65 o 
   2   6   8     1947.14     1727.16     46.50 o 
   3   6   8     9866.58     9723.73    122.82 o 
   4   6   8        9.93       31.19     22.40 o 
   5   6   8      375.45      391.69     21.02 o 
   6   6   8      308.02      294.89     19.75 o 
   7   6   8      592.31      649.61     32.30 o 
   8   6   8      211.88      233.39     29.19 o 
   9   6   8       14.99       18.64     24.42 o 
  10   6   8      390.79      442.45     32.11 o 
  11   6   8        0.37        9.49     20.24 o 
  12   6   8       70.79       90.59     20.22 o 
   1   7   8    11410.65    10645.87    126.96 o 
   2   7   8     5084.45     5414.96    120.39 o 
   3   7   8      101.78      127.06     22.41 o 
   4   7   8       57.14       89.38     19.11 o 
   5   7   8       57.91      105.85     22.55 o 
   6   7   8     1356.53     1375.63     27.92 o 
   7   7   8      291.83      283.93     23.62 o 
   8   7   8      942.05      869.91     21.78 o 
   9   7   8     2411.53     2432.33     78.22 o 
  10   7   8      297.59      261.39     27.47 o 
  11   7   8        6.84       -3.36     18.87 o 
  12   7   8        5.69       40.91     27.59 o 
   0   8   8      556.90      549.31     49.69 o 
   1   8   8     5408.07     5441.00    101.11 o 
   2   8   8     6131.45     5763.42     79.87 o 
   3   8   8     2709.60     2775.72     33.25 o 
   4   8   8     1117.01     1030.75     25.36 o 
   5   8   8       50.10       58.51     21.01 o 
   6   8   8      336.26      341.11     26.41 o 
   7   8   8      130.83       91.47     18.63 o 
   8   8   8      234.90      275.11     25.02 o 
   9   8   8      395.71      437.63     27.62 o 
  10   8   8      189.26      150.67     20.04 o 
  11   8   8      135.67       85.41     22.04 o 
  12   8   8      154.42      152.76     21.40 o 
   1   9   8      461.83      408.64     36.28 o 
   2   9   8     2874.79     2699.65     38.74 o 
   3   9   8     2658.97     2407.83     54.50 o 
   4   9   8      364.97      387.78     22.63 o 
   5   9   8       13.22       22.47     25.60 o 
   6   9   8       27.69       44.26     20.66 o 
   7   9   8        5.45       27.51     17.83 o 
   8   9   8      249.32      258.38     21.13 o 
   9   9   8        0.32      -36.87     36.87 o 
  10   9   8      535.68      506.62     32.12 o 
  11   9   8       75.33       48.04     41.79 o 
  12   9   8        3.62       15.92     30.99 o 
   0  10   8       58.12       52.39     39.52 o 
   1  10   8        8.30      -15.62     53.30 o 
   2  10   8       12.37       19.34     20.63 o 
   3  10   8       59.12       64.05     24.76 o 
   4  10   8      139.71      140.32     29.15 o 
   5  10   8     2237.56     2127.33     50.02 o 
   6  10   8       89.93      111.43     20.90 o 
   7  10   8      342.24      341.39     22.95 o 
   8  10   8        1.40       25.58     19.69 o 
   9  10   8      240.98      303.53     30.38 o 
  10  10   8       51.32       44.80     20.68 o 
  11  10   8       57.06       98.09     47.36 o 
   1  11   8        0.63       29.41     51.47 o 
   2  11   8        9.92       31.32     23.39 o 
   3  11   8     1010.13     1056.60     35.74 o 
   4  11   8      571.33      588.66     21.91 o 
   5  11   8      224.42      194.33     22.70 o 
   6  11   8      700.14      732.82     31.73 o 
   7  11   8     1545.15     1400.30     24.66 o 
   8  11   8      124.41      137.67     20.51 o 
   9  11   8       41.37       34.46     20.15 o 
  10  11   8      162.58      126.12     32.76 o 
  11  11   8       29.89       76.19     21.86 o 
   0  12   8     5422.12     5448.64     82.48 o 
   1  12   8       95.37      114.21     33.78 o 
   2  12   8       22.79       50.48     23.09 o 
   3  12   8      283.63      302.35     22.86 o 
   4  12   8        0.13        0.29     20.18 o 
   5  12   8      364.83      367.13     27.00 o 
   6  12   8      332.93      362.96     21.29 o 
   7  12   8        5.03       13.76     20.29 o 
   8  12   8       69.20      129.40     23.61 o 
   9  12   8       79.91       17.28     29.51 o 
  10  12   8       19.13       16.66     31.17 o 
  11  12   8       11.58       50.05     29.33 o 
   1  13   8       24.61       24.25     40.44 o 
   2  13   8      319.44      356.83     33.67 o 
   3  13   8       20.96       19.03     20.33 o 
   4  13   8      136.20      182.78     21.57 o 
   5  13   8     2993.20     3172.60     78.94 o 
   6  13   8      763.03      755.58     26.98 o 
   7  13   8      119.60       65.66     20.17 o 
   8  13   8       49.30       42.52     25.20 o 
   9  13   8       13.59       61.44     24.23 o 
  10  13   8       23.29       76.67     61.61 o 
  11  13   8       47.59       60.82     37.28 o 
   0  14   8      302.61      376.96     38.61 o 
   1  14   8      709.68      664.12     63.47 o 
   2  14   8      797.78      779.78     39.98 o 
   3  14   8      587.22      577.98     26.58 o 
   4  14   8      134.54      135.18     23.74 o 
   5  14   8        3.67      -20.60     20.60 o 
   6  14   8       64.04       79.02     24.41 o 
   7  14   8       20.94       56.63     18.66 o 
   8  14   8       80.58      118.74     19.46 o 
   9  14   8       43.36       47.81     33.58 o 
  10  14   8       25.75        5.45     24.93 o 
   1  15   8      170.49      211.90     48.72 o 
   2  15   8        1.49       29.88     28.30 o 
   3  15   8      107.06      170.36     34.59 o 
   4  15   8     1204.06     1217.39     30.47 o 
   5  15   8      721.90      742.18     35.31 o 
   6  15   8       43.63       55.41     20.78 o 
   7  15   8        7.90       34.11     22.21 o 
   8  15   8        2.21       27.42     20.38 o 
   9  15   8      686.83      642.04     33.42 o 
  10  15   8        1.43       40.31     21.55 o 
   0  16   8      108.66      108.46     48.71 o 
   1  16   8      839.50      889.37     40.65 o 
   2  16   8     8162.20     8231.51    210.31 o 
   3  16   8      548.79      608.00     27.08 o 
   4  16   8     1239.61     1209.86     39.85 o 
   5  16   8       23.66       63.05     22.39 o 
   6  16   8       54.43       39.45     22.39 o 
   7  16   8        2.63       -7.32     20.63 o 
   8  16   8      436.17      449.73     23.82 o 
   9  16   8       11.35       16.79     36.33 o 
  10  16   8       15.74       26.97     25.37 o 
   1  17   8      223.04      221.14     34.47 o 
   2  17   8        2.12       13.46     22.14 o 
   3  17   8      392.73      494.37     39.40 o 
   4  17   8      589.02      604.72     25.74 o 
   5  17   8       77.21       68.80     24.90 o 
   6  17   8        0.21       35.63     21.29 o 
   7  17   8      411.10      469.35     32.25 o 
   8  17   8      181.68      166.55     33.48 o 
   9  17   8       23.80       85.72     30.60 o 
   0  18   8      282.78      340.14     52.40 o 
   1  18   8        0.55       32.27     33.35 o 
   2  18   8     1083.41     1205.63     38.54 o 
   3  18   8      253.20      242.04     32.61 o 
   4  18   8        0.38       19.86     25.56 o 
   5  18   8      143.09      147.36     19.51 o 
   6  18   8       51.33       80.93     22.74 o 
   7  18   8       50.73       57.74     21.58 o 
   8  18   8      236.84      236.87     29.27 o 
   9  18   8       41.58       72.57     24.74 o 
   1  19   8      933.60      994.39     42.60 o 
   2  19   8      154.37      158.41     29.75 o 
   3  19   8     1226.50     1363.55     36.20 o 
   4  19   8      883.34      927.29     37.48 o 
   5  19   8       18.74       44.44     23.03 o 
   6  19   8      112.46      129.25     26.87 o 
   7  19   8       27.25       48.80     23.08 o 
   8  19   8       16.52       24.08     21.86 o 
   9  19   8      393.54      251.00     30.63 o 
   0  20   8       13.52      -30.33     49.63 o 
   1  20   8       35.28       39.98     25.99 o 
   2  20   8       47.66       31.32     49.17 o 
   3  20   8       25.77       25.53     24.49 o 
   4  20   8       78.55       77.75     38.33 o 
   5  20   8       43.97       33.79     25.30 o 
   6  20   8        4.87       23.07     23.30 o 
   7  20   8        0.14        8.68     23.68 o 
   8  20   8      281.21      244.02     27.33 o 
   1  21   8       83.43      104.06     37.36 o 
   2  21   8        6.92       26.02     36.37 o 
   3  21   8       24.68       38.71     26.99 o 
   4  21   8      139.43      107.05     29.51 o 
   5  21   8        0.19       -2.82     32.21 o 
   6  21   8       36.82       23.72     22.07 o 
   7  21   8       13.18      -14.37     21.45 o 
   8  21   8        7.75      -13.95     22.47 o 
   0  22   8      110.75      192.10     54.23 o 
   1  22   8        0.07        3.60     30.26 o 
   2  22   8       12.07       16.29     28.90 o 
   3  22   8        0.74      -12.97     26.96 o 
   4  22   8        0.94        2.96     28.89 o 
   5  22   8       18.89       -0.08     38.93 o 
   6  22   8        8.56       39.09     23.17 o 
   7  22   8       35.91       38.14     24.56 o 
   1  23   8       70.80       79.21     37.36 o 
   2  23   8       19.51       35.84     25.99 o 
   3  23   8      297.79      275.26     41.37 o 
   4  23   8      184.21      145.31     29.36 o 
   5  23   8      340.45      341.41     32.19 o 
   6  23   8       11.81       65.07     33.75 o 
   0  24   8       54.70       53.31     54.22 o 
   1  24   8       17.87       18.79     32.12 o 
   2  24   8        3.52       60.66     35.74 o 
   3  24   8       41.07      109.95     38.14 o 
   4  24   8      618.74      580.93     71.72 o 
   5  24   8        2.07        9.91     24.53 o 
   6  24   8       26.69       24.81     59.74 o 
   2  25   8       46.31      130.51     54.22 o 
   3  25   8       50.33       28.29     31.94 o 
   4  25   8        7.53       -2.21     31.26 o 
   5  25   8       34.37       52.39     71.79 o 
   1  27   8        3.66        1.84     36.39 o 
   1   1   9    25686.29    24696.04    158.44 o 
   2   1   9     8228.20     7448.34    134.02 o 
   3   1   9      592.99      578.01     26.40 o 
   4   1   9     1470.35     1530.94     38.98 o 
   5   1   9      895.87      846.40     23.67 o 
   6   1   9     4436.98     4242.06    121.89 o 
   7   1   9     1508.79     1464.84     44.26 o 
   8   1   9      587.50      588.58     26.49 o 
   9   1   9       27.86       48.61     20.22 o 
  10   1   9      206.34      169.82     21.63 o 
  11   1   9       34.13       42.45     21.36 o 
  12   1   9      340.95      252.75     26.54 o 
   0   2   9    18626.16    17501.64    129.53 o 
   1   2   9     3558.31     3236.23     45.12 o 
   2   2   9      188.90      158.76     24.61 o 
   3   2   9      355.85      218.79     26.59 o 
   4   2   9      182.75      174.32     22.27 o 
   5   2   9     1195.53     1103.89     24.95 o 
   6   2   9     1038.93     1115.00     28.26 o 
   7   2   9      131.78      127.56     21.24 o 
   8   2   9     1218.60     1237.50     56.48 o 
   9   2   9      380.24      383.95     21.10 o 
  10   2   9      210.60      214.93     20.37 o 
  11   2   9      616.40      534.91     28.73 o 
  12   2   9       26.68       41.88     22.63 o 
   1   3   9      154.79      115.15     26.27 o 
   2   3   9     1452.58     1273.30     29.10 o 
   3   3   9      630.83      603.99     25.53 o 
   4   3   9     1367.80     1369.63     31.61 o 
   5   3   9     1185.07     1236.04     26.89 o 
   6   3   9        9.74       55.83     28.92 o 
   7   3   9     1126.60     1193.40     57.25 o 
   8   3   9      565.04      513.83     54.24 o 
   9   3   9        6.96       -9.54     19.40 o 
  10   3   9      113.61      130.55     21.34 o 
  11   3   9       57.00       72.75     20.24 o 
  12   3   9        5.47       -2.20     26.80 o 
   0   4   9     4661.34     4758.09     70.24 o 
   1   4   9     2365.05     2111.85     59.43 o 
   2   4   9     2553.98     2302.03     34.37 o 
   3   4   9    21434.54    21915.49    365.92 o 
   4   4   9     7347.18     7476.91    126.54 o 
   5   4   9     3563.82     3414.29    108.70 o 
   6   4   9     1721.69     1785.36     31.38 o 
   7   4   9      458.98      447.75     48.05 o 
   8   4   9      189.37      202.47     37.97 o 
   9   4   9        0.31      -22.03     22.03 o 
  10   4   9      149.88      154.93     20.40 o 
  11   4   9       67.30      140.15     37.01 o 
  12   4   9       71.25       81.94     19.12 o 
   1   5   9     1508.58     1295.95     31.56 o 
   2   5   9     3204.15     2973.03     68.96 o 
   3   5   9     1014.77      954.10     44.06 o 
   4   5   9      282.71      289.58     24.31 o 
   5   5   9        5.77       15.88     19.48 o 
   6   5   9      202.77      229.07     23.06 o 
   7   5   9      210.61      235.87     21.36 o 
   8   5   9     2838.43     2811.28     70.33 o 
   9   5   9       29.76       43.39     21.15 o 
  10   5   9      216.67      264.82     46.06 o 
  11   5   9      176.62      115.61     20.82 o 
  12   5   9       62.55      115.10     33.83 o 
   0   6   9    16026.76    16053.33    561.08 o 
   1   6   9       23.75      -18.64     23.12 o 
   2   6   9     8573.54     8898.95     71.50 o 
   3   6   9      834.24      914.50     25.46 o 
   4   6   9     1308.94     1286.15     60.05 o 
   5   6   9       23.97       49.71     19.09 o 
   6   6   9       27.84       14.49     20.76 o 
   7   6   9       28.08       24.33     19.33 o 
   8   6   9       18.80       31.84     22.12 o 
   9   6   9       11.63       48.14     41.07 o 
  10   6   9      306.52      264.90     33.70 o 
  11   6   9       14.62       26.18     33.96 o 
  12   6   9      105.46      132.36     24.28 o 
   1   7   9      106.86       94.83     26.72 o 
   2   7   9       15.93        9.23     23.37 o 
   3   7   9     6255.12     6702.89     76.88 o 
   4   7   9       12.06       49.06     17.24 o 
   5   7   9        2.74        9.24     20.13 o 
   6   7   9      638.38      613.91     22.94 o 
   7   7   9      183.53      206.70     25.44 o 
   8   7   9       23.49       13.61     23.96 o 
   9   7   9      696.97      820.53     28.26 o 
  10   7   9      162.64      181.98     19.81 o 
  11   7   9       85.56       78.59     20.56 o 
  12   7   9        0.81       44.32     33.88 o 
   0   8   9      736.22      597.36     50.62 o 
   1   8   9     2024.16     1988.91     54.33 o 
   2   8   9      727.09      720.24     27.19 o 
   3   8   9      262.81      218.00     24.04 o 
   4   8   9     2232.76     2313.90     60.70 o 
   5   8   9      475.06      551.77     20.65 o 
   6   8   9        0.02       31.43     23.23 o 
   7   8   9        9.83       42.66     19.40 o 
   8   8   9      950.37     1111.83     34.39 o 
   9   8   9      217.15      273.49     23.12 o 
  10   8   9       50.33       69.92     36.59 o 
  11   8   9        4.34       19.54     26.34 o 
  12   8   9       42.36       49.46     23.83 o 
   1   9   9        0.21       59.91     34.08 o 
   2   9   9     1213.75     1241.39     33.00 o 
   3   9   9     3330.02     3281.16     63.22 o 
   4   9   9       33.44       31.49     25.20 o 
   5   9   9      530.66      539.95     46.86 o 
   6   9   9      976.69     1048.43     47.55 o 
   7   9   9      247.59      216.21     22.14 o 
   8   9   9      186.63      215.78     20.50 o 
   9   9   9      434.80      437.65     30.12 o 
  10   9   9      112.00       67.38     22.88 o 
  11   9   9      149.54      121.48     30.25 o 
  12   9   9       57.55       83.33     22.30 o 
   0  10   9      234.93      210.54     38.61 o 
   1  10   9       24.50       -1.84     36.76 o 
   2  10   9      360.10      431.01     24.81 o 
   3  10   9        1.47       24.52     20.09 o 
   4  10   9      576.47      555.59     22.83 o 
   5  10   9       30.58       40.17     19.71 o 
   6  10   9       25.24       42.42     37.45 o 
   7  10   9      158.01      140.10     18.02 o 
   8  10   9      216.51      240.18     31.05 o 
   9  10   9      179.65      200.63     26.27 o 
  10  10   9        0.84       11.38     20.68 o 
  11  10   9        1.01        9.14     21.38 o 
   1  11   9       90.31       45.96     51.47 o 
   2  11   9      118.62      130.82     23.94 o 
   3  11   9      860.16      916.36     34.93 o 
   4  11   9       11.22       26.07     27.82 o 
   5  11   9      490.24      479.47     23.98 o 
   6  11   9        1.63       38.42     30.11 o 
   7  11   9        3.29        2.96     22.07 o 
   8  11   9      355.45      393.42     22.08 o 
   9  11   9        2.17       39.00     17.77 o 
  10  11   9      107.64      157.44     26.19 o 
  11  11   9      142.84      150.74     35.42 o 
   0  12   9     1267.26     1409.77     48.80 o 
   1  12   9        8.12       24.14     27.88 o 
   2  12   9      624.83      686.29     48.75 o 
   3  12   9      648.63      590.40     23.53 o 
   4  12   9     1199.24     1268.72     37.60 o 
   5  12   9      667.80      682.10     22.03 o 
   6  12   9       73.03       82.87     18.79 o 
   7  12   9       63.00       34.22     18.14 o 
   8  12   9      386.73      363.75     22.40 o 
   9  12   9       17.32       51.00     19.72 o 
  10  12   9       63.31       67.46     26.60 o 
  11  12   9       30.93       46.97     28.92 o 
   1  13   9      578.47      656.02     54.27 o 
   2  13   9        7.44       19.20     28.66 o 
   3  13   9        1.53      -12.94     21.50 o 
   4  13   9     2403.62     2344.40     32.91 o 
   5  13   9      124.71      165.14     24.68 o 
   6  13   9     1407.75     1343.18     27.52 o 
   7  13   9      217.19      219.64     18.51 o 
   8  13   9       11.93       44.67     21.99 o 
   9  13   9      112.32      161.29     23.23 o 
  10  13   9        0.19       53.42     30.23 o 
  11  13   9       56.54       43.14     30.51 o 
   0  14   9     5659.70     6258.45     87.98 o 
   1  14   9      168.60      112.57     27.62 o 
   2  14   9       18.06       32.86     34.18 o 
   3  14   9       30.27       37.35     22.29 o 
   4  14   9       27.86       25.08     21.73 o 
   5  14   9        7.80       22.01     17.42 o 
   6  14   9      721.15      672.71     24.96 o 
   7  14   9      345.95      293.49     20.88 o 
   8  14   9       37.94       53.10     18.77 o 
   9  14   9       92.15      110.89     29.19 o 
  10  14   9       11.98       65.74     31.28 o 
   1  15   9      944.95      959.44     77.29 o 
   2  15   9      702.41      709.34     42.82 o 
   3  15   9      429.70      454.48     25.36 o 
   4  15   9      406.99      496.81     27.80 o 
   5  15   9       85.69      125.97     18.42 o 
   6  15   9      623.11      597.87     26.95 o 
   7  15   9      167.41      178.18     22.62 o 
   8  15   9       90.82       98.87     21.73 o 
   9  15   9       91.85       75.04     22.50 o 
  10  15   9        0.14        7.90     24.39 o 
   0  16   9      158.79      158.10     36.77 o 
   1  16   9      434.58      547.80     68.50 o 
   2  16   9      354.30      435.83     34.99 o 
   3  16   9      302.35      327.16     28.55 o 
   4  16   9      598.67      687.36     26.21 o 
   5  16   9      503.30      624.26     28.47 o 
   6  16   9      239.12      280.25     25.58 o 
   7  16   9        0.17       -1.25     20.30 o 
   8  16   9      129.51      148.90     21.55 o 
   9  16   9       15.54       -5.42     21.26 o 
  10  16   9        0.00       34.13     25.81 o 
   1  17   9        8.43       41.40     27.20 o 
   2  17   9        4.60       30.70     39.06 o 
   3  17   9       26.35       -7.69     32.14 o 
   4  17   9       76.34      133.99     25.23 o 
   5  17   9        7.87       26.42     19.95 o 
   6  17   9      170.78      187.03     19.64 o 
   7  17   9      216.06      211.17     26.60 o 
   8  17   9        5.24       25.09     22.69 o 
   9  17   9        8.29       14.57     23.82 o 
   0  18   9       18.88       50.55     46.87 o 
   1  18   9      509.21      589.85     66.67 o 
   2  18   9     1492.76     1458.94     38.25 o 
   3  18   9       26.23       -3.92     29.23 o 
   4  18   9     2471.61     2650.39     65.47 o 
   5  18   9       59.02       49.24     25.05 o 
   6  18   9        2.70       20.22     22.76 o 
   7  18   9      133.50       97.69     19.12 o 
   8  18   9       13.71       26.73     26.55 o 
   9  18   9       50.11       40.49     23.17 o 
   1  19   9      438.88      431.25     56.09 o 
   2  19   9       57.63       97.45     28.56 o 
   3  19   9        0.13       14.04     24.25 o 
   4  19   9      153.60      157.95     26.43 o 
   5  19   9       97.39       85.77     25.73 o 
   6  19   9       52.61       37.77     19.14 o 
   7  19   9       16.21        1.39     26.05 o 
   8  19   9        0.18       -3.16     21.93 o 
   9  19   9        0.61       20.28     31.42 o 
   0  20   9       93.20      114.89     51.47 o 
   1  20   9        8.91       38.32     30.21 o 
   2  20   9       24.12       19.53     30.47 o 
   3  20   9       42.01       46.64     26.32 o 
   4  20   9     1780.62     1828.83     57.37 o 
   5  20   9      114.43      127.41     24.21 o 
   6  20   9       57.66       76.32     23.27 o 
   7  20   9       56.32       63.65     21.13 o 
   8  20   9        2.09       23.38     27.79 o 
   1  21   9      553.07      464.56     59.31 o 
   2  21   9      123.65      128.29     41.82 o 
   3  21   9       90.96      149.21     31.27 o 
   4  21   9       37.63       39.34     25.03 o 
   5  21   9        2.11       31.87     26.31 o 
   6  21   9      106.08      137.72     28.36 o 
   7  21   9       39.91       21.85     24.46 o 
   8  21   9        2.51       25.98     25.00 o 
   0  22   9       90.52       44.12     41.36 o 
   1  22   9        4.93      -11.97     43.19 o 
   2  22   9       14.68       26.82     31.26 o 
   3  22   9       11.87       21.98     40.90 o 
   4  22   9       38.06       95.05     31.19 o 
   5  22   9      133.31      125.82     28.88 o 
   6  22   9       58.33       48.69     31.58 o 
   7  22   9        5.68        0.77     27.56 o 
   1  23   9        9.25       82.56     70.31 o 
   2  23   9        0.88       32.98     37.67 o 
   3  23   9       40.24      107.45     66.17 o 
   4  23   9      563.82      534.49     97.46 o 
   5  23   9      284.39      268.91     30.04 o 
   6  23   9       71.00       57.14     53.31 o 
   0  24   9       65.22       90.99     56.06 o 
   1  24   9      392.28      402.32     57.46 o 
   2  24   9      315.36      205.69     68.03 o 
   3  24   9       58.43       62.50     32.12 o 
   4  24   9       19.44       37.49     31.07 o 
   5  24   9      252.67      194.55     31.16 o 
   1  25   9        4.17       28.03     37.69 o 
   2  25   9       10.50       57.68     35.84 o 
   3  25   9        4.91       30.33     46.87 o 
   4  25   9      237.85      191.38     44.58 o 
   2  26   9      231.23      246.34     59.75 o 
   3  26   9       33.40       73.98     39.64 o 
   1   0  10    19780.79    18288.09    662.75 o 
   2   0  10    34288.32    33386.65    756.50 o 
   3   0  10     3995.33     4194.02     70.95 o 
   4   0  10     1421.63     1389.65     38.71 o 
   5   0  10      491.64      461.21     30.23 o 
   6   0  10       83.38      156.63     31.08 o 
   7   0  10     3691.58     3458.92     60.02 o 
   8   0  10      441.30      498.36     36.78 o 
   9   0  10      598.49      552.96     28.61 o 
  10   0  10       17.19       -5.52     28.00 o 
  11   0  10      248.52      250.33     27.62 o 
  12   0  10      177.82      161.49     30.59 o 
   1   1  10     7900.09     7092.04     67.28 o 
   2   1  10     2895.02     2690.29     38.72 o 
   3   1  10      127.66      161.48     22.41 o 
   4   1  10     2012.49     2024.02     45.94 o 
   5   1  10      650.55      689.02     43.42 o 
   6   1  10      198.20      248.86     23.09 o 
   7   1  10     1434.50     1347.01     45.79 o 
   8   1  10      204.75      192.96     23.86 o 
   9   1  10       12.13       91.74     21.98 o 
  10   1  10      175.52      158.81     17.67 o 
  11   1  10       17.04       31.88     24.81 o 
  12   1  10       54.64       28.70     23.03 o 
   0   2  10     4755.51     4758.75     78.01 o 
   1   2  10      545.80      513.56     29.06 o 
   2   2  10     1670.50     1639.12     32.47 o 
   3   2  10     1408.99     1340.31     28.38 o 
   4   2  10     3677.08     3371.91     44.21 o 
   5   2  10      104.81       95.47     19.24 o 
   6   2  10     1040.63     1045.18     33.28 o 
   7   2  10     3520.55     3396.26    134.91 o 
   8   2  10      556.25      551.57     22.50 o 
   9   2  10      112.45      125.43     22.29 o 
  10   2  10      228.72      279.14     25.21 o 
  11   2  10      719.49      580.33     50.57 o 
  12   2  10       32.93       33.11     25.73 o 
   1   3  10     6836.52     6169.82    144.70 o 
   2   3  10     2049.68     1742.52     30.93 o 
   3   3  10      158.43      154.09     23.18 o 
   4   3  10      225.93      255.80     20.10 o 
   5   3  10      769.02      708.17     38.28 o 
   6   3  10       11.99        3.76     22.25 o 
   7   3  10      123.56      124.16     27.75 o 
   8   3  10      119.78      102.03     21.16 o 
   9   3  10     1136.10     1181.50     59.01 o 
  10   3  10       70.45      124.03     23.07 o 
  11   3  10       54.94       60.50     20.62 o 
  12   3  10        4.11       16.19     18.36 o 
   0   4  10     3352.91     3230.91     63.52 o 
   1   4  10    13746.44    13239.37    123.58 o 
   2   4  10        4.11       24.50     22.65 o 
   3   4  10     2599.65     2436.20     57.75 o 
   4   4  10       89.49       79.99     21.36 o 
   5   4  10        5.69       35.85     22.88 o 
   6   4  10     1351.54     1389.69     42.26 o 
   7   4  10      109.13      151.67     25.21 o 
   8   4  10        0.04        4.58     26.13 o 
   9   4  10      353.43      359.38     59.79 o 
  10   4  10       19.64        8.10     18.11 o 
  11   4  10      726.09      650.56     56.15 o 
  12   4  10        4.77       27.61     18.26 o 
   1   5  10     1890.32     1889.92     57.26 o 
   2   5  10        9.21       46.56     23.79 o 
   3   5  10     8564.32     8065.40     96.01 o 
   4   5  10     2876.65     2596.57     35.44 o 
   5   5  10        3.53       26.46     20.24 o 
   6   5  10      212.92      246.71     21.33 o 
   7   5  10      718.63      702.29     44.88 o 
   8   5  10       39.80       47.42     19.03 o 
   9   5  10      445.57      444.70     24.15 o 
  10   5  10      352.23      330.19     30.52 o 
  11   5  10      199.76      179.19     28.27 o 
  12   5  10      141.73      141.38     24.19 o 
   0   6  10     4209.24     4010.25     66.63 o 
   1   6  10      577.28      651.68     26.63 o 
   2   6  10       16.79       24.17     23.06 o 
   3   6  10       76.32       77.52     22.29 o 
   4   6  10      179.72      190.91     22.35 o 
   5   6  10        0.84       49.68     29.71 o 
   6   6  10        0.30       47.58     19.49 o 
   7   6  10        5.22       31.92     18.90 o 
   8   6  10      368.65      384.05     25.51 o 
   9   6  10       65.33       63.60     31.67 o 
  10   6  10       11.63       55.78     35.82 o 
  11   6  10        6.08       15.81     18.77 o 
  12   6  10        4.14       31.77     21.57 o 
   1   7  10     5317.21     5327.79     76.15 o 
   2   7  10    12665.04    12937.47    141.07 o 
   3   7  10     2261.34     2021.87     43.29 o 
   4   7  10       12.16       41.57     19.39 o 
   5   7  10     1456.82     1449.73     26.96 o 
   6   7  10      967.72      894.27     23.51 o 
   7   7  10      727.04      702.41     30.50 o 
   8   7  10      253.83      259.77     25.74 o 
   9   7  10      268.47      236.57     34.53 o 
  10   7  10      136.79      162.30     20.87 o 
  11   7  10       27.03        0.22     20.99 o 
  12   7  10       49.74       48.22     20.97 o 
   0   8  10    17744.28    19635.92    142.70 o 
   1   8  10     4623.59     4614.06     61.67 o 
   2   8  10     3651.13     3488.70     70.25 o 
   3   8  10        2.18       32.69     21.95 o 
   4   8  10      180.51      263.60     23.41 o 
   5   8  10     1347.18     1341.84     39.07 o 
   6   8  10     1743.38     1667.28     28.98 o 
   7   8  10       75.92       97.27     18.46 o 
   8   8  10       78.57      111.15     25.49 o 
   9   8  10      260.65      233.10     21.02 o 
  10   8  10      131.73      142.60     26.10 o 
  11   8  10       66.54       47.69     23.38 o 
  12   8  10       34.38      111.25     31.32 o 
   1   9  10      345.18      341.79     49.07 o 
   2   9  10        7.73       39.56     24.68 o 
   3   9  10     2978.69     2831.93     55.65 o 
   4   9  10      142.87      139.38     21.52 o 
   5   9  10      853.82      760.95     25.84 o 
   6   9  10      439.34      461.82     31.06 o 
   7   9  10      128.40      133.52     24.08 o 
   8   9  10       20.68       40.81     18.04 o 
   9   9  10        1.25       57.85     21.50 o 
  10   9  10      213.97      240.14     24.34 o 
  11   9  10       38.45       64.06     23.66 o 
   0  10  10      139.83      102.96     35.85 o 
   1  10  10      439.59      415.71     37.71 o 
   2  10  10      324.19      327.00     24.78 o 
   3  10  10      108.78      186.72     24.81 o 
   4  10  10        1.14        7.52     25.76 o 
   5  10  10     1823.69     1898.58     39.63 o 
   6  10  10        1.20        5.20     28.34 o 
   7  10  10        4.49       -1.24     19.98 o 
   8  10  10        1.47       27.35     21.36 o 
   9  10  10       11.63       19.10     20.03 o 
  10  10  10      134.58      143.84     26.54 o 
  11  10  10      241.99      134.19     29.45 o 
   1  11  10     2004.33     2081.83     37.74 o 
   2  11  10       20.54       19.05     22.23 o 
   3  11  10     1671.71     1604.82     29.69 o 
   4  11  10        6.04        9.76     20.11 o 
   5  11  10      732.02      662.58     28.81 o 
   6  11  10      131.63      117.69     19.90 o 
   7  11  10      474.16      458.81     27.87 o 
   8  11  10      365.17      328.10     22.56 o 
   9  11  10       49.51       62.65     19.94 o 
  10  11  10      293.19      277.63     57.42 o 
  11  11  10       81.51       90.26     19.02 o 
   0  12  10      124.80      182.92     34.93 o 
   1  12  10       67.18       99.28     42.28 o 
   2  12  10        7.17      525.56    251.74 o 
   3  12  10      302.59      288.10     23.80 o 
   4  12  10      451.76      488.70     27.14 o 
   5  12  10      318.05      388.64     31.32 o 
   6  12  10      383.37      397.83     21.80 o 
   7  12  10     1021.57      974.09     47.20 o 
   8  12  10      207.96      231.82     19.72 o 
   9  12  10       13.78       40.06     37.01 o 
  10  12  10      224.51      260.40     52.49 o 
  11  12  10        6.19        0.88     21.80 o 
   1  13  10      146.64      160.50     26.65 o 
   2  13  10      165.63      160.99     29.01 o 
   3  13  10     1732.49     1644.14     28.72 o 
   4  13  10      313.53      281.91     21.86 o 
   5  13  10     3384.36     3433.09     45.54 o 
   6  13  10        5.87       13.17     19.43 o 
   7  13  10       19.95       36.53     22.04 o 
   8  13  10      106.87      112.69     19.33 o 
   9  13  10       33.80      186.30     86.28 o 
  10  13  10       53.72       25.17     30.58 o 
  11  13  10       80.51       83.43     23.31 o 
   0  14  10       55.74       79.04     32.17 o 
   1  14  10      425.64      449.51     27.94 o 
   2  14  10      505.48      464.56     40.93 o 
   3  14  10     2156.37     2329.50     46.55 o 
   4  14  10       25.04       30.01     24.13 o 
   5  14  10      410.92      427.05     26.22 o 
   6  14  10       98.44      104.30     22.54 o 
   7  14  10      919.44      967.59     43.12 o 
   8  14  10      262.79      262.94     19.99 o 
   9  14  10      125.36      190.76     33.43 o 
  10  14  10       48.43       14.25     27.05 o 
   1  15  10       81.67       63.01     35.42 o 
   2  15  10     2942.97     3183.05     71.94 o 
   3  15  10       32.52       64.75     25.51 o 
   4  15  10      251.13      307.82     22.95 o 
   5  15  10     1315.19     1247.28     26.89 o 
   6  15  10       69.57       85.53     18.69 o 
   7  15  10        0.25      -16.27     20.69 o 
   8  15  10      233.65      230.97     27.40 o 
   9  15  10       48.05       64.01     20.85 o 
  10  15  10      358.45      241.39     30.45 o 
   0  16  10      891.38     1099.41     58.88 o 
   1  16  10      163.11      197.42     33.55 o 
   2  16  10      458.00      553.78     33.57 o 
   3  16  10     5839.83     5868.28     64.16 o 
   4  16  10      211.21      202.78     23.42 o 
   5  16  10       58.60       67.09     23.91 o 
   6  16  10        0.10      -18.74     25.23 o 
   7  16  10      856.87      886.35     65.18 o 
   8  16  10      278.15      270.24     22.73 o 
   9  16  10       48.17       58.40     22.18 o 
  10  16  10        6.17       46.97     24.47 o 
   1  17  10      321.64      345.00     36.69 o 
   2  17  10      709.83      696.55     34.95 o 
   3  17  10        1.88       -1.13     31.44 o 
   4  17  10      165.39      213.58     24.33 o 
   5  17  10      156.92      189.53     24.58 o 
   6  17  10        0.99      -19.36     21.67 o 
   7  17  10       97.89      101.60     21.79 o 
   8  17  10        2.65       31.90     19.56 o 
   9  17  10        1.40       31.78     29.45 o 
   0  18  10      576.33      508.54     52.42 o 
   1  18  10      627.50      653.02     38.35 o 
   2  18  10        0.74       18.05     31.34 o 
   3  18  10     1723.19     1779.34     51.52 o 
   4  18  10       58.51       90.61     21.37 o 
   5  18  10       97.70      145.89     25.95 o 
   6  18  10       39.77       61.18     22.09 o 
   7  18  10      172.78      177.14     23.48 o 
   8  18  10      145.74      124.82     24.22 o 
   9  18  10        6.11        3.78     23.19 o 
   1  19  10       10.11       29.89     30.40 o 
   2  19  10       34.18       40.36     29.14 o 
   3  19  10      181.69      242.19     27.93 o 
   4  19  10      178.35      159.66     32.66 o 
   5  19  10        0.37        8.83     23.81 o 
   6  19  10       22.74       -2.99     20.97 o 
   7  19  10       29.36       50.44     23.95 o 
   8  19  10      101.47       84.17     22.21 o 
   9  19  10       15.00       89.15     53.30 o 
   0  20  10      496.70      465.26     42.30 o 
   1  20  10       55.12       66.65     24.02 o 
   2  20  10      132.10      132.66     38.02 o 
   3  20  10       45.35       79.04     29.90 o 
   4  20  10       18.87       57.35     33.92 o 
   5  20  10        0.10       10.70     21.87 o 
   6  20  10       73.32       80.62     27.45 o 
   7  20  10       18.71        2.19     23.20 o 
   8  20  10       15.40       36.99     22.96 o 
   1  21  10      105.54       67.80     31.94 o 
   2  21  10        4.59       43.88     29.91 o 
   3  21  10      727.81      728.22     39.33 o 
   4  21  10       91.89       79.64     26.47 o 
   5  21  10       33.02       59.46     36.71 o 
   6  21  10       11.20       49.97     31.44 o 
   7  21  10        0.93       24.85     26.76 o 
   0  22  10      510.80      433.99     46.89 o 
   1  22  10        3.12       14.38     37.33 o 
   2  22  10      170.08      198.63     59.75 o 
   3  22  10      219.98      234.38     38.67 o 
   4  22  10      246.27      247.97     56.07 o 
   5  22  10       35.96       23.04     29.27 o 
   6  22  10      124.36      109.11     32.25 o 
   7  22  10      121.03       87.69     28.69 o 
   1  23  10       21.02       65.81     30.77 o 
   2  23  10       91.65      114.50     31.71 o 
   3  23  10       66.21       44.48     34.64 o 
   4  23  10        4.93      147.74    113.50 o 
   5  23  10      144.48      153.74     29.53 o 
   6  23  10       11.45      -17.42     53.76 o 
   0  24  10        0.03      -34.92     58.82 o 
   1  24  10        3.05       75.37     37.91 o 
   2  24  10       51.82       37.01     39.31 o 
   3  24  10       20.93       71.23     37.67 o 
   4  24  10      114.84       89.98     39.32 o 
   5  24  10       31.34       28.10     31.79 o 
   1  25  10        4.94       18.59     31.79 o 
   2  25  10       59.51       32.77     32.64 o 
   3  25  10       90.66       40.85     32.89 o 
   4  25  10      386.61      334.61    113.99 o 
   0  26  10      173.20      131.44     56.07 o 
   1  26  10       86.46       61.17     38.63 o 
   2  26  10       56.54       72.80     33.47 o 
   3  26  10      215.29      149.67     35.87 o 
   1   1  11     3651.78     3443.23     39.95 o 
   2   1  11      105.71      262.06     37.02 o 
   3   1  11     1482.31     1528.55     31.71 o 
   4   1  11      536.85      547.95     22.25 o 
   5   1  11       34.64       46.70     20.52 o 
   6   1  11      197.32      243.23     20.26 o 
   7   1  11     1941.85     1998.02     34.29 o 
   8   1  11      372.73      352.38     29.74 o 
   9   1  11       29.98       52.29     25.23 o 
  10   1  11       59.35       63.88     18.58 o 
  11   1  11      794.85      657.37     65.44 o 
  12   1  11      137.61      121.41     29.85 o 
   0   2  11     1824.18     1662.45     43.35 o 
   1   2  11     2601.22     2294.92     35.02 o 
   2   2  11     9773.18     8943.00     58.01 o 
   3   2  11      990.27     1011.92     31.04 o 
   4   2  11     1680.82     1750.73     43.78 o 
   5   2  11      334.74      342.04     55.07 o 
   6   2  11      315.99      373.16     21.42 o 
   7   2  11      298.43      273.46     24.88 o 
   8   2  11       10.52       45.50     25.23 o 
   9   2  11       94.03       83.57     24.74 o 
  10   2  11        0.83       -3.56     19.93 o 
  11   2  11       30.60       46.39     20.34 o 
  12   2  11       17.44       22.88     18.41 o 
   1   3  11     1260.06     1033.53     32.82 o 
   2   3  11     1999.05     1997.12     31.06 o 
   3   3  11     2842.87     2533.94     56.43 o 
   4   3  11      748.06      762.86     25.16 o 
   5   3  11     1134.23     1169.70     24.21 o 
   6   3  11        2.29       19.23     28.99 o 
   7   3  11      290.77      228.44     18.64 o 
   8   3  11      108.36      119.31     18.26 o 
   9   3  11      852.64      918.55     53.68 o 
  10   3  11       22.94       12.48     20.93 o 
  11   3  11      180.15      154.08     20.92 o 
  12   3  11        0.84       10.85     18.65 o 
   0   4  11     4310.71     3958.61     61.49 o 
   1   4  11     3210.98     2861.96     37.88 o 
   2   4  11       22.08       19.52     22.40 o 
   3   4  11     6832.34     6787.58    109.19 o 
   4   4  11     5759.03     5847.22     41.28 o 
   5   4  11       24.27       67.40     25.86 o 
   6   4  11      835.55      810.18     26.39 o 
   7   4  11     1157.84     1300.37     47.95 o 
   8   4  11     1334.49     1360.80     45.83 o 
   9   4  11       11.94       59.41     23.61 o 
  10   4  11       61.54       92.03     22.38 o 
  11   4  11        7.38       12.77     18.84 o 
  12   4  11      106.16      104.32     20.30 o 
   1   5  11     1628.52     1706.93     36.07 o 
   2   5  11       88.15      106.16     24.31 o 
   3   5  11      642.18      676.38     26.35 o 
   4   5  11      516.48      692.55     26.42 o 
   5   5  11       11.39       44.03     22.97 o 
   6   5  11      178.79      212.73     22.45 o 
   7   5  11     1200.12     1122.50     49.95 o 
   8   5  11      458.60      494.31     24.02 o 
   9   5  11      625.91      593.02     31.62 o 
  10   5  11       16.90       70.35     28.50 o 
  11   5  11       85.54       89.59     31.57 o 
  12   5  11        1.91       18.06     23.14 o 
   0   6  11      628.45      597.03     49.66 o 
   1   6  11     8948.61     8437.89    191.87 o 
   2   6  11      124.18      149.10     24.83 o 
   3   6  11    15009.90    14968.41    205.23 o 
   4   6  11      181.48      193.54     25.39 o 
   5   6  11     2189.86     2094.33     82.11 o 
   6   6  11     1086.89     1121.22     27.52 o 
   7   6  11      212.97      247.49     24.81 o 
   8   6  11      295.76      353.59     24.40 o 
   9   6  11      176.78      182.39     41.47 o 
  10   6  11       89.89       70.73     26.64 o 
  11   6  11      134.08       94.38     28.74 o 
  12   6  11        1.71      -27.06     27.06 o 
   1   7  11     1114.46     1049.08     35.90 o 
   2   7  11      208.09      204.41     32.54 o 
   3   7  11     2612.33     2689.84     43.31 o 
   4   7  11     1422.66     1405.13     32.71 o 
   5   7  11     2700.12     2811.82     59.09 o 
   6   7  11        0.38       27.46     23.08 o 
   7   7  11      109.90      132.17     24.81 o 
   8   7  11      130.14      207.41     25.87 o 
   9   7  11     2193.00     2249.33    105.55 o 
  10   7  11      280.30      264.84     37.46 o 
  11   7  11       12.01       19.64     25.77 o 
  12   7  11        0.24       -1.73     18.92 o 
   0   8  11      287.63      463.45     60.69 o 
   1   8  11     4971.10     5139.15     73.85 o 
   2   8  11     4873.49     5013.45     62.49 o 
   3   8  11      813.15      825.29     22.95 o 
   4   8  11      706.75      734.58     24.18 o 
   5   8  11      243.49      249.06     21.21 o 
   6   8  11        0.03       31.64     22.15 o 
   7   8  11      404.47      392.97     21.47 o 
   8   8  11      429.00      443.16     20.26 o 
   9   8  11      464.31      468.36     34.90 o 
  10   8  11       49.23       47.79     21.22 o 
  11   8  11      130.45      177.80     28.93 o 
  12   8  11       67.23       23.73     25.14 o 
   1   9  11      269.98      213.56     34.56 o 
   2   9  11      276.07      281.25     22.98 o 
   3   9  11      457.54      499.93     24.44 o 
   4   9  11      796.21      801.42     26.54 o 
   5   9  11      856.65      898.41     44.61 o 
   6   9  11       44.92       48.39     18.98 o 
   7   9  11       40.24       70.72     19.83 o 
   8   9  11       18.24       44.07     19.77 o 
   9   9  11        6.99       62.84     17.81 o 
  10   9  11      201.15      261.42     47.32 o 
  11   9  11      188.74      111.92     24.06 o 
   0  10  11     2376.59     2708.15     58.13 o 
   1  10  11     1600.26     1668.78     63.58 o 
   2  10  11      821.71      701.71     26.11 o 
   3  10  11      176.82      215.91     23.84 o 
   4  10  11        5.71       28.49     17.67 o 
   5  10  11      314.85      329.71     26.31 o 
   6  10  11      175.66      161.48     23.40 o 
   7  10  11      462.81      459.43     34.90 o 
   8  10  11      125.63      103.07     23.57 o 
   9  10  11       30.41       39.99     26.27 o 
  10  10  11       14.40       -1.51     31.55 o 
  11  10  11        0.00       26.61     20.08 o 
   1  11  11      246.61      260.35     36.08 o 
   2  11  11       38.59       29.57     22.07 o 
   3  11  11      294.54      276.32     22.82 o 
   4  11  11      573.64      515.54     29.47 o 
   5  11  11     1157.09     1121.54     28.69 o 
   6  11  11        0.59        4.26     19.72 o 
   7  11  11      520.18      558.40     21.27 o 
   8  11  11       17.85       73.73     19.94 o 
   9  11  11      108.71      109.17     21.42 o 
  10  11  11      142.49      163.56     59.78 o 
  11  11  11        8.21       34.78     19.67 o 
   0  12  11     4116.56     4366.12     66.57 o 
   1  12  11      307.76      300.58     85.97 o 
   2  12  11       67.90      106.13     33.55 o 
   3  12  11     1398.68     1390.27     39.10 o 
   4  12  11      789.79      742.01     33.17 o 
   5  12  11      374.29      358.45     26.14 o 
   6  12  11        3.42       14.07     17.64 o 
   7  12  11       17.78       14.37     24.95 o 
   8  12  11        0.70        6.19     17.55 o 
   9  12  11      175.99      148.69     22.07 o 
  10  12  11       66.52       44.25     28.63 o 
  11  12  11       42.94       36.86     21.81 o 
   1  13  11       31.08       91.66     33.77 o 
   2  13  11       47.79       33.47     28.66 o 
   3  13  11      203.48      188.34     21.34 o 
   4  13  11        4.42       34.58     20.84 o 
   5  13  11      389.25      364.06     23.10 o 
   6  13  11       55.28       91.63     25.15 o 
   7  13  11      132.13      196.55     30.69 o 
   8  13  11       61.76       77.44     18.87 o 
   9  13  11       20.77       69.40     37.28 o 
  10  13  11       55.63       85.21     24.23 o 
  11  13  11        4.52       41.03     24.77 o 
   0  14  11      315.13      360.41     39.53 o 
   1  14  11        1.48       15.72     66.63 o 
   2  14  11      242.07      231.66     38.61 o 
   3  14  11     1897.70     1950.01     50.49 o 
   4  14  11       34.47       71.55     24.58 o 
   5  14  11      964.56      918.43     26.41 o 
   6  14  11       45.60       48.21     20.01 o 
   7  14  11        5.77       -1.09     24.69 o 
   8  14  11        1.77       22.57     22.38 o 
   9  14  11      215.66      200.59     39.46 o 
  10  14  11       10.77       32.48     23.35 o 
   1  15  11       49.50      102.86     30.59 o 
   2  15  11      661.20      683.80     30.89 o 
   3  15  11     1394.27     1406.04     32.45 o 
   4  15  11        4.57       10.05     20.14 o 
   5  15  11     1307.70     1289.38     28.20 o 
   6  15  11        8.86       23.56     19.61 o 
   7  15  11      387.55      417.98     26.92 o 
   8  15  11      349.38      451.09     27.20 o 
   9  15  11        8.11       40.39     23.63 o 
  10  15  11      174.15      137.11     29.21 o 
   0  16  11      912.71      686.34     57.04 o 
   1  16  11     1014.48     1016.85     40.95 o 
   2  16  11     1367.32     1392.72    124.27 o 
   3  16  11     2300.77     2451.39     73.95 o 
   4  16  11      346.71      482.16     29.96 o 
   5  16  11      134.88      155.47     22.79 o 
   6  16  11       49.42       41.79     19.40 o 
   7  16  11       74.63       77.23     18.95 o 
   8  16  11        2.61       41.64     24.41 o 
   9  16  11       43.18       24.85     24.56 o 
  10  16  11        9.36       61.90     25.24 o 
   1  17  11      221.52      221.55     35.08 o 
   2  17  11      811.71      964.19     36.79 o 
   3  17  11      475.11      508.59     34.96 o 
   4  17  11      453.59      449.01     24.45 o 
   5  17  11      303.51      370.14     24.40 o 
   6  17  11      100.65      145.31     25.39 o 
   7  17  11       52.54       79.22     21.13 o 
   8  17  11      904.31      820.33     49.52 o 
   9  17  11      279.94      250.12     22.00 o 
   0  18  11      301.58      246.38     41.37 o 
   1  18  11      979.77      837.61     99.82 o 
   2  18  11       73.24       39.15     31.11 o 
   3  18  11      496.20      533.31     57.01 o 
   4  18  11       74.06       79.02     33.40 o 
   5  18  11       75.76       76.43     22.64 o 
   6  18  11        6.81       11.52     20.72 o 
   7  18  11       12.93       59.94     27.33 o 
   8  18  11        8.91       30.34     32.37 o 
   9  18  11        1.20      -15.74     40.72 o 
   1  19  11      219.63      255.28     37.23 o 
   2  19  11        9.99       27.69     28.37 o 
   3  19  11      311.14      332.08     30.69 o 
   4  19  11      110.71      150.94     41.29 o 
   5  19  11      159.40      172.89     22.42 o 
   6  19  11       39.53       48.23     23.64 o 
   7  19  11       13.85       76.52     22.61 o 
   8  19  11      117.10      103.73     23.01 o 
   0  20  11      352.18      382.45     52.40 o 
   1  20  11      569.06      564.21     54.71 o 
   2  20  11      528.22      478.92     38.99 o 
   3  20  11      413.99      375.34     32.23 o 
   4  20  11      112.47      166.48     44.66 o 
   5  20  11        1.94       26.58     31.16 o 
   6  20  11       29.13       73.61     26.29 o 
   7  20  11        0.06       31.64     21.26 o 
   8  20  11        0.34       47.77     27.72 o 
   1  21  11       99.68      148.26     44.58 o 
   2  21  11       48.92       68.02     31.71 o 
   3  21  11       22.39       39.36     45.03 o 
   4  21  11        9.02      -16.78     36.06 o 
   5  21  11      338.95      336.43     57.46 o 
   6  21  11       22.29       47.25     25.47 o 
   7  21  11       53.64       31.44     27.57 o 
   0  22  11       88.69       72.61     53.31 o 
   1  22  11       68.67      107.07     38.34 o 
   2  22  11       33.45       32.79     37.36 o 
   3  22  11       10.42       55.37     29.91 o 
   4  22  11       22.43       98.73     31.34 o 
   5  22  11      228.14      232.98     39.49 o 
   6  22  11        2.56       17.05     29.65 o 
   7  22  11        3.33       -4.74     22.65 o 
   1  23  11      124.16      181.78     38.98 o 
   2  23  11      131.24      100.41     31.80 o 
   3  23  11      126.64      139.18     31.08 o 
   4  23  11       13.89       10.02     76.28 o 
   5  23  11      450.17      455.37     47.81 o 
   6  23  11      222.88      257.90     38.19 o 
   0  24  11       28.17       52.39     52.39 o 
   1  24  11        0.06       60.77     31.26 o 
   2  24  11      206.39      189.38     35.30 o 
   3  24  11      265.66      250.54     48.72 o 
   4  24  11        2.93       14.02     39.87 o 
   5  24  11        2.70       23.89     31.27 o 
   1  25  11       73.42      108.57     39.31 o 
   2  25  11       54.19       57.40     29.16 o 
   3  25  11        2.32       23.58     26.92 o 
   4  25  11        3.53       28.52     55.60 o 
   0  26  11        0.21      -41.36     54.22 o 
   1  26  11       16.27       57.28     45.49 o 
   2  26  11       10.59       41.80     31.80 o 
   3  26  11      361.88      321.58     36.36 o 
   0   0  12       18.14       11.03     38.60 o 
   1   0  12     6022.54     5348.66     62.74 o 
   2   0  12    10807.34    10715.12     83.05 o 
   3   0  12     3833.31     4057.24    134.33 o 
   4   0  12       40.86       55.43     25.32 o 
   5   0  12      528.73      583.47     31.77 o 
   6   0  12      664.60      789.06     39.61 o 
   7   0  12     4918.86     5396.88    364.31 o 
   8   0  12      304.40      333.72     49.64 o 
   9   0  12       87.90      174.90     35.08 o 
  10   0  12       63.41      117.50     27.53 o 
  11   0  12      725.69      678.44    124.15 o 
  12   0  12     1083.50      903.28    198.69 o 
   1   1  12      817.60      692.18     27.04 o 
   2   1  12      117.74       80.38     25.15 o 
   3   1  12     2532.44     2433.54     33.75 o 
   4   1  12      280.89      257.29     21.79 o 
   5   1  12       49.09       87.96     18.74 o 
   6   1  12      312.16      333.40     22.85 o 
   7   1  12       12.47       82.43     34.94 o 
   8   1  12      128.80      117.11     25.02 o 
   9   1  12      120.39      127.64     22.46 o 
  10   1  12       68.89       82.21     17.56 o 
  11   1  12      320.67      285.02     23.75 o 
  12   1  12      477.40      386.53     51.09 o 
   0   2  12    13352.11    12042.80    130.41 o 
   1   2  12        0.17      -21.04     21.04 o 
   2   2  12     1334.24     1241.98     30.29 o 
   3   2  12      884.66      785.37     34.29 o 
   4   2  12     2105.93     1915.48     33.02 o 
   5   2  12     1314.92     1368.03     45.46 o 
   6   2  12      445.40      501.89     31.40 o 
   7   2  12      300.66      307.19     22.81 o 
   8   2  12      138.65      148.33     18.29 o 
   9   2  12       55.56       99.79     31.93 o 
  10   2  12       55.50       75.00     19.97 o 
  11   2  12        4.73       38.84     19.11 o 
  12   2  12       29.29       19.03     19.55 o 
   1   3  12     2325.74     2362.88     44.83 o 
   2   3  12       81.98       70.83     25.73 o 
   3   3  12     3067.64     3103.73     49.52 o 
   4   3  12       51.49       81.16     23.10 o 
   5   3  12      603.30      626.19     30.20 o 
   6   3  12       54.49       26.81     24.10 o 
   7   3  12     1795.63     1867.70    122.83 o 
   8   3  12      123.14      132.59     20.12 o 
   9   3  12      401.25      446.29     26.86 o 
  10   3  12       39.12       40.18     18.70 o 
  11   3  12      801.75      738.51     79.38 o 
  12   3  12       51.13       23.41     21.62 o 
   0   4  12     8440.87     9226.05    152.42 o 
   1   4  12    10002.87     9396.87     60.09 o 
   2   4  12      129.09      155.32     24.46 o 
   3   4  12      455.24      481.74     25.39 o 
   4   4  12      892.60      853.52     22.99 o 
   5   4  12      883.71      937.03     29.35 o 
   6   4  12      172.24      231.40     36.67 o 
   7   4  12      772.29      758.52     21.99 o 
   8   4  12        4.76       27.97     26.53 o 
   9   4  12        6.22        2.53     21.95 o 
  10   4  12        0.96       11.03     19.63 o 
  11   4  12       47.22       26.44     22.29 o 
  12   4  12      109.20       72.36     39.27 o 
   1   5  12     5321.91     5070.89     53.64 o 
   2   5  12    11302.74    11215.81    131.75 o 
   3   5  12      266.21      353.84     23.32 o 
   4   5  12       18.58       59.44     23.19 o 
   5   5  12      216.12      281.77     36.51 o 
   6   5  12        1.86       -9.94     20.96 o 
   7   5  12        5.85       25.10     18.90 o 
   8   5  12      236.23      235.61     17.11 o 
   9   5  12      876.57      844.15     31.71 o 
  10   5  12       88.84      131.02     25.19 o 
  11   5  12        3.06       24.89     19.43 o 
  12   5  12        2.02       29.03     23.14 o 
   0   6  12    15171.98    14277.14    222.00 o 
   1   6  12     3626.88     4017.75    414.64 o 
   2   6  12     6606.48     6767.30     47.58 o 
   3   6  12      292.62      277.05     23.01 o 
   4   6  12     3135.80     2939.65    129.90 o 
   5   6  12      674.73      641.00     28.82 o 
   6   6  12      959.29      960.52     28.42 o 
   7   6  12      657.09      628.02     21.02 o 
   8   6  12     1382.35     1426.67     25.77 o 
   9   6  12       44.04       39.35     20.69 o 
  10   6  12        0.39       20.06     19.09 o 
  11   6  12        4.21       27.55     23.88 o 
  12   6  12       47.79       10.95     19.43 o 
   1   7  12     5803.13     5775.33    173.60 o 
   2   7  12     8286.24     8756.42    109.76 o 
   3   7  12      240.46      321.72     27.27 o 
   4   7  12      187.34      166.62     25.81 o 
   5   7  12      297.86      327.09     24.82 o 
   6   7  12      418.43      473.45     25.32 o 
   7   7  12      178.36      181.59     19.23 o 
   8   7  12     1595.96     1623.09     41.09 o 
   9   7  12      273.96      271.02     19.34 o 
  10   7  12      182.09      143.63     23.27 o 
  11   7  12        3.36       40.60     32.37 o 
  12   7  12       95.64       85.98     19.73 o 
   0   8  12       11.42        9.19     53.30 o 
   1   8  12     1346.58     1632.31     44.98 o 
   2   8  12     3395.22     3662.74     38.79 o 
   3   8  12     3708.73     3836.28     79.93 o 
   4   8  12      331.98      348.29     23.17 o 
   5   8  12      941.58      990.64     34.80 o 
   6   8  12      203.22      266.55     24.24 o 
   7   8  12       15.18       -5.84     21.15 o 
   8   8  12       57.33      105.23     29.16 o 
   9   8  12      232.06      234.89     31.84 o 
  10   8  12       67.23       79.30     28.22 o 
  11   8  12      154.26      156.78     35.42 o 
   1   9  12     2939.01     2669.02     91.11 o 
   2   9  12      768.25      976.06     27.35 o 
   3   9  12      298.10      289.69     25.50 o 
   4   9  12      122.33      123.03     21.52 o 
   5   9  12     5975.56     6157.67    149.73 o 
   6   9  12      415.38      401.96     22.16 o 
   7   9  12        5.30       36.11     18.67 o 
   8   9  12      345.13      402.43     22.96 o 
   9   9  12      441.53      476.56     28.58 o 
  10   9  12      156.60      154.17     36.34 o 
  11   9  12      471.47      347.96     58.92 o 
   0  10  12     1363.51     1454.39     48.82 o 
   1  10  12      654.34      694.60     38.64 o 
   2  10  12      333.61      347.18     21.60 o 
   3  10  12      343.67      351.87     24.38 o 
   4  10  12      165.64      189.87     23.65 o 
   5  10  12      688.47      701.61     35.79 o 
   6  10  12      273.37      280.24     23.44 o 
   7  10  12      222.32      253.42     19.51 o 
   8  10  12      189.77      162.93     21.22 o 
   9  10  12      131.55      177.99     28.26 o 
  10  10  12      245.20      208.96     24.94 o 
  11  10  12       38.31       42.16     26.45 o 
   1  11  12      976.08      869.98     30.22 o 
   2  11  12       17.77       34.83     22.12 o 
   3  11  12       78.14       64.95     22.54 o 
   4  11  12     1885.78     1802.77     37.63 o 
   5  11  12      104.94      108.70     23.99 o 
   6  11  12      205.40      174.95     23.30 o 
   7  11  12        0.18       45.77     18.76 o 
   8  11  12       20.75       32.98     20.84 o 
   9  11  12       25.26       21.19     19.46 o 
  10  11  12        0.23       28.04     22.42 o 
  11  11  12      141.34       96.10     24.67 o 
   0  12  12     1772.82     1655.75     46.99 o 
   1  12  12      691.30      786.09     28.62 o 
   2  12  12       49.27       59.46     35.34 o 
   3  12  12      577.83      556.73     25.22 o 
   4  12  12      162.90      158.99     20.51 o 
   5  12  12      321.56      334.07     30.92 o 
   6  12  12        2.49       -6.24     17.52 o 
   7  12  12      314.14      265.13     37.62 o 
   8  12  12       24.35       17.44     31.05 o 
   9  12  12      303.76      309.43     20.66 o 
  10  12  12       77.35       11.64     21.76 o 
  11  12  12       20.73      -13.24     36.09 o 
   1  13  12      136.51      147.06     26.20 o 
   2  13  12        0.60      -33.17     41.49 o 
   3  13  12       10.98       12.54     22.74 o 
   4  13  12      532.31      454.56     24.61 o 
   5  13  12      621.99      599.67     36.77 o 
   6  13  12      153.85      185.67     22.12 o 
   7  13  12       60.76       88.55     29.72 o 
   8  13  12       14.03       50.37     26.13 o 
   9  13  12        2.96       32.06     20.97 o 
  10  13  12      247.89      215.86     23.69 o 
   0  14  12     1347.14     1227.21     46.03 o 
   1  14  12      106.16      125.73     30.09 o 
   2  14  12     1564.13     1634.48     51.57 o 
   3  14  12     1821.05     1843.33     33.52 o 
   4  14  12      843.25      870.90     28.61 o 
   5  14  12       13.40       56.71     23.59 o 
   6  14  12       43.92       47.85     23.02 o 
   7  14  12        1.30       26.92     20.68 o 
   8  14  12      155.02      163.87     26.12 o 
   9  14  12      323.82      357.43     59.31 o 
  10  14  12      203.14      242.38     34.30 o 
   1  15  12       31.13      123.15     34.44 o 
   2  15  12     1247.49     1382.74     38.92 o 
   3  15  12      426.07      412.90     28.58 o 
   4  15  12        9.26       28.41     18.94 o 
   5  15  12       15.37       15.01     21.07 o 
   6  15  12        1.39       21.41     19.18 o 
   7  15  12      112.05       92.10     22.23 o 
   8  15  12       20.55       45.22     22.53 o 
   9  15  12       62.37       44.75     21.99 o 
  10  15  12        8.62       17.99     26.75 o 
   0  16  12       16.26       -0.92     34.92 o 
   1  16  12     2700.41     2616.85     68.68 o 
   2  16  12      190.25      170.63     31.75 o 
   3  16  12      387.78      366.50     32.65 o 
   4  16  12       23.46       -3.40     25.96 o 
   5  16  12       20.46       24.78     20.85 o 
   6  16  12       83.23       70.74     19.89 o 
   7  16  12      167.31      147.32     21.28 o 
   8  16  12      124.11      128.90     22.29 o 
   9  16  12       18.20       25.78     34.62 o 
  10  16  12      151.92      125.18     29.53 o 
   1  17  12      369.90      311.21     31.76 o 
   2  17  12      171.60      196.15     29.42 o 
   3  17  12      126.94      119.49     37.68 o 
   4  17  12        5.54        1.35     20.57 o 
   5  17  12      416.23      442.28     27.20 o 
   6  17  12       25.18       54.31     25.20 o 
   7  17  12       61.75       55.22     20.84 o 
   8  17  12      148.75       68.02     21.89 o 
   9  17  12        0.94       -2.32     18.66 o 
   0  18  12     4795.39     5170.39     87.76 o 
   1  18  12      314.83      285.44     37.04 o 
   2  18  12       13.83       34.04     49.17 o 
   3  18  12      988.13      922.78     37.31 o 
   4  18  12       18.31       41.80     31.21 o 
   5  18  12      139.38      178.62     20.66 o 
   6  18  12        5.13       44.88     20.17 o 
   7  18  12       31.45       62.93     25.91 o 
   8  18  12       54.34       60.36     21.70 o 
   9  18  12        9.16       53.06     21.12 o 
   1  19  12       39.04       55.95     28.73 o 
   2  19  12      511.84      500.41     34.00 o 
   3  19  12      140.89      205.07     30.21 o 
   4  19  12      535.86      536.21     46.36 o 
   5  19  12       18.94       12.68     23.15 o 
   6  19  12       46.19       57.30     25.70 o 
   7  19  12        0.18       -4.50     20.26 o 
   8  19  12       22.11       65.99     22.15 o 
   0  20  12      766.90      742.22     45.07 o 
   1  20  12       15.74       64.22     35.67 o 
   2  20  12      168.73      138.93     30.68 o 
   3  20  12        0.72       15.51     24.36 o 
   4  20  12      216.19      221.39     43.90 o 
   5  20  12        2.35        4.67     30.53 o 
   6  20  12      147.45      175.13     24.23 o 
   7  20  12       29.14       92.89     38.07 o 
   8  20  12       24.74       27.34     22.74 o 
   1  21  12       31.86       50.98     38.98 o 
   2  21  12      105.23       99.28     31.94 o 
   3  21  12       52.67       60.61     31.55 o 
   4  21  12       24.67       72.31     37.36 o 
   5  21  12       82.02       79.58     41.13 o 
   6  21  12       98.89       71.14     24.28 o 
   7  21  12       18.20       37.01     21.86 o 
   0  22  12       87.22      108.45     35.84 o 
   1  22  12       46.97       47.79     34.01 o 
   2  22  12       56.86       78.84     26.31 o 
   3  22  12      691.74      626.72     73.11 o 
   4  22  12      567.84      508.54     46.89 o 
   5  22  12       39.49       49.37     39.38 o 
   6  22  12        0.06       38.43     28.42 o 
   7  22  12       58.79       60.60     25.74 o 
   1  23  12      126.44       91.04     37.22 o 
   2  23  12       89.35      146.11     39.58 o 
   3  23  12      120.18      100.33     32.48 o 
   4  23  12       18.98       14.18     27.27 o 
   5  23  12        7.31       29.20     32.88 o 
   6  23  12        0.05       40.32     31.16 o 
   0  24  12       54.53       23.90     40.44 o 
   1  24  12       13.56       74.75     40.88 o 
   2  24  12       47.28        7.35     25.99 o 
   3  24  12       24.98      -33.39     36.30 o 
   4  24  12        0.10      118.14     37.67 o 
   5  24  12        8.68      -31.10     32.64 o 
   1  25  12        8.22       39.28     33.34 o 
   2  25  12        8.59      -15.78     30.94 o 
   3  25  12       54.59       64.23     35.84 o 
   4  25  12       96.16       86.15     40.61 o 
   0  26  12      384.18      294.18     57.92 o 
   1  26  12       59.40       52.39     40.94 o 
   2  26  12        1.12        9.65     27.29 o 
   1   1  13      212.47      231.37     32.82 o 
   2   1  13     5252.68     4668.25     59.73 o 
   3   1  13      188.52      228.64     61.17 o 
   4   1  13       67.91       59.06     18.42 o 
   5   1  13     4794.64     4781.43    132.96 o 
   6   1  13      378.86      342.14     19.86 o 
   7   1  13      189.63      235.12     22.82 o 
   8   1  13       72.45       45.13     21.56 o 
   9   1  13       10.42       10.08     32.27 o 
  10   1  13       90.37       81.92     18.99 o 
  11   1  13      163.72      136.00     29.45 o 
  12   1  13      195.35      216.74     24.63 o 
   0   2  13     2776.15     2803.36     50.64 o 
   1   2  13       53.29       72.22     31.04 o 
   2   2  13     1110.10     1136.21     27.79 o 
   3   2  13    13402.63    13072.92    159.35 o 
   4   2  13       33.08       65.71     18.93 o 
   5   2  13     1076.06     1052.46     34.15 o 
   6   2  13      329.15      295.68     22.37 o 
   7   2  13      604.26      622.42     55.76 o 
   8   2  13      122.63      123.99     20.34 o 
   9   2  13        1.41       -2.08     21.94 o 
  10   2  13        0.64       19.59     24.81 o 
  11   2  13       29.71       13.22     38.20 o 
  12   2  13      127.60       78.48     23.74 o 
   1   3  13     1257.98     1116.64     29.73 o 
   2   3  13     1159.71     1139.25     33.65 o 
   3   3  13    13255.31    13268.27    156.14 o 
   4   3  13     7891.95     8336.26     56.73 o 
   5   3  13      108.97      159.26     21.13 o 
   6   3  13      952.40      880.40     25.80 o 
   7   3  13      662.06      616.47     28.29 o 
   8   3  13       26.74       13.12     20.65 o 
   9   3  13       14.18      -19.91     20.16 o 
  10   3  13      174.83      175.43     46.61 o 
  11   3  13       16.89       25.39     24.27 o 
  12   3  13       43.23       31.73     24.94 o 
   0   4  13     2061.46     1829.75     43.70 o 
   1   4  13     1413.68     1291.78     29.68 o 
   2   4  13      861.72      747.63     26.80 o 
   3   4  13      362.22      418.19     21.38 o 
   4   4  13     2012.63     1770.81     37.00 o 
   5   4  13     1727.93     1573.12     26.84 o 
   6   4  13       83.96       89.60     20.84 o 
   7   4  13     1205.92     1274.55     38.21 o 
   8   4  13       78.05       58.90     16.77 o 
   9   4  13        7.25        4.33     22.61 o 
  10   4  13      148.06      148.38     21.72 o 
  11   4  13      120.82      144.16     40.95 o 
  12   4  13       57.84       44.86     32.90 o 
   1   5  13     7358.03     8156.44   1116.87 o 
   2   5  13       77.19       87.99     22.81 o 
   3   5  13      371.59      349.60     23.09 o 
   4   5  13       83.95       65.82     18.15 o 
   5   5  13       16.35       10.83     22.81 o 
   6   5  13      356.38      378.26     22.93 o 
   7   5  13       70.90       47.79     16.98 o 
   8   5  13       41.69       32.29     23.21 o 
   9   5  13      570.48      618.16     41.28 o 
  10   5  13      110.58      196.57     50.88 o 
  11   5  13       48.19       55.28     18.41 o 
  12   5  13       19.92       75.00     23.88 o 
   0   6  13     4829.78     5189.03    161.03 o 
   1   6  13     3152.87     3083.15     64.82 o 
   2   6  13     3055.71     3180.54     37.07 o 
   3   6  13      324.63      376.65     21.27 o 
   4   6  13      162.01      145.15     20.05 o 
   5   6  13       67.51       53.25     31.40 o 
   6   6  13      296.79      328.77     23.49 o 
   7   6  13      548.59      522.59     20.77 o 
   8   6  13      296.85      269.23     29.95 o 
   9   6  13        0.75       14.77     20.43 o 
  10   6  13      328.49      327.07     45.02 o 
  11   6  13       13.34       20.62     20.60 o 
  12   6  13       63.66       66.80     20.40 o 
   1   7  13      642.31      643.75     35.90 o 
   2   7  13      339.71      362.53     24.41 o 
   3   7  13     1847.98     1828.21     45.14 o 
   4   7  13      552.07      522.58     32.82 o 
   5   7  13       26.85       69.41     21.36 o 
   6   7  13       98.46      147.92     19.77 o 
   7   7  13      791.60      820.94     23.18 o 
   8   7  13       77.08      114.30     22.40 o 
   9   7  13      443.00      436.48     20.79 o 
  10   7  13       10.00       11.20     32.24 o 
  11   7  13      280.87      243.03     31.94 o 
  12   7  13        9.14       53.87     23.75 o 
   0   8  13     7043.87     6640.31    122.39 o 
   1   8  13      846.82      911.96     45.79 o 
   2   8  13      186.61      122.36     27.28 o 
   3   8  13      241.53      242.40     20.36 o 
   4   8  13      215.74      226.04     24.27 o 
   5   8  13      437.33      552.73     23.69 o 
   6   8  13     1798.46     1894.97     29.38 o 
   7   8  13        1.92       13.85     19.23 o 
   8   8  13        3.25      -18.02     32.62 o 
   9   8  13       35.97       72.35     19.86 o 
  10   8  13       50.19       75.80     25.19 o 
  11   8  13        4.63       23.74     41.41 o 
   1   9  13     1261.77     1385.37     39.11 o 
   2   9  13     4029.21     4018.85     71.87 o 
   3   9  13       41.26       45.94     22.63 o 
   4   9  13      198.71      200.29     22.07 o 
   5   9  13     1473.44     1497.42     50.18 o 
   6   9  13     1176.31     1191.77     64.29 o 
   7   9  13     1592.41     1662.04     57.40 o 
   8   9  13      287.44      263.94     23.19 o 
   9   9  13      309.66      323.35     25.94 o 
  10   9  13       17.06       67.88     22.88 o 
  11   9  13       75.89       92.93     24.69 o 
   0  10  13       67.16      103.86     31.25 o 
   1  10  13      760.64      834.47     28.61 o 
   2  10  13      108.69      133.43     21.29 o 
   3  10  13      348.59      335.55     23.76 o 
   4  10  13       24.62       62.95     19.62 o 
   5  10  13      112.65       93.92     21.90 o 
   6  10  13     1810.41     1820.96     64.26 o 
   7  10  13       19.68       18.96     21.39 o 
   8  10  13        2.27       -1.84     46.03 o 
   9  10  13      192.70      187.67     19.77 o 
  10  10  13        5.51       36.33     31.31 o 
  11  10  13        1.77       19.16     28.00 o 
   1  11  13      241.61      268.78     35.39 o 
   2  11  13     2569.93     2431.58     36.12 o 
   3  11  13     1866.12     1771.19     33.27 o 
   4  11  13      654.86      676.26     23.88 o 
   5  11  13      615.38      731.47     25.32 o 
   6  11  13       33.50       60.81     19.72 o 
   7  11  13       78.92      130.60     23.06 o 
   8  11  13       54.31       49.70     40.99 o 
   9  11  13      112.89      122.83     19.97 o 
  10  11  13       32.10      113.39     35.17 o 
  11  11  13        5.92       12.20     24.19 o 
   0  12  13     2530.92     2365.81     52.57 o 
   1  12  13      170.88      199.55     53.32 o 
   2  12  13       77.60       60.85     29.15 o 
   3  12  13       43.96       66.02     22.77 o 
   4  12  13     1463.93     1618.14     27.72 o 
   5  12  13       77.01       75.60     20.18 o 
   6  12  13      223.48      240.89     21.11 o 
   7  12  13      224.96      241.92     38.92 o 
   8  12  13        3.81       40.01     27.19 o 
   9  12  13       32.28       24.06     21.97 o 
  10  12  13        7.35       20.45     25.40 o 
  11  12  13        1.14       36.91     22.10 o 
   1  13  13       33.23       77.37     29.41 o 
   2  13  13       81.55       -2.76     50.55 o 
   3  13  13      878.52      998.63     28.71 o 
   4  13  13        5.93        4.54     22.27 o 
   5  13  13        0.55        5.71     21.51 o 
   6  13  13      305.72      311.37     24.13 o 
   7  13  13      286.92      323.76     24.95 o 
   8  13  13       89.48       53.48     20.07 o 
   9  13  13       29.26       43.96     21.45 o 
  10  13  13       68.35       40.86     19.58 o 
   0  14  13      412.09      358.61     50.57 o 
   1  14  13      542.59      582.03     79.55 o 
   2  14  13      135.03      143.39     49.64 o 
   3  14  13      559.78      517.99     23.85 o 
   4  14  13      190.58      208.44     25.03 o 
   5  14  13      610.30      537.19     38.40 o 
   6  14  13        2.55       32.63     24.08 o 
   7  14  13       43.60       39.03     24.27 o 
   8  14  13        1.39       67.44     25.17 o 
   9  14  13       56.76       89.15     21.11 o 
  10  14  13        2.99       13.00     18.68 o 
   1  15  13      100.61      158.56     29.92 o 
   2  15  13       18.99       40.07     29.06 o 
   3  15  13       69.55      139.42     32.55 o 
   4  15  13      311.84      284.13     21.70 o 
   5  15  13       70.61      100.55     22.33 o 
   6  15  13        1.73      -18.20     18.20 o 
   7  15  13       18.62       65.38     22.53 o 
   8  15  13        7.20       63.46     25.48 o 
   9  15  13      123.55      139.50     33.03 o 
  10  15  13       37.10       33.43     38.17 o 
   0  16  13      853.18     1072.64     44.16 o 
   1  16  13       34.83       92.07     29.14 o 
   2  16  13       50.95       88.92     29.54 o 
   3  16  13      467.79      514.94     34.37 o 
   4  16  13        4.23       25.55     21.66 o 
   5  16  13       12.50       48.60     19.61 o 
   6  16  13       32.41       50.63     20.55 o 
   7  16  13        1.07       18.12     22.53 o 
   8  16  13       46.99       45.75     22.72 o 
   9  16  13       74.12       55.02     22.11 o 
   1  17  13       45.11       34.92     34.44 o 
   2  17  13      569.88      636.16     34.66 o 
   3  17  13        0.71       22.98     35.84 o 
   4  17  13       32.16       30.55     22.99 o 
   5  17  13       83.28       21.37     25.21 o 
   6  17  13      178.98      194.83     26.04 o 
   7  17  13        8.75       -2.35     20.01 o 
   8  17  13       16.31       26.14     20.42 o 
   9  17  13      116.09      139.54     22.49 o 
   0  18  13       27.26       37.68     35.84 o 
   1  18  13     1044.59      939.94     35.81 o 
   2  18  13       68.10       60.32     30.40 o 
   3  18  13      771.94      865.08     38.19 o 
   4  18  13      356.43      370.18     37.28 o 
   5  18  13        0.46       33.29     20.24 o 
   6  18  13      171.33      177.18     22.54 o 
   7  18  13       23.76       44.06     22.22 o 
   8  18  13       47.04      113.03     31.17 o 
   9  18  13       34.31       17.89     22.69 o 
   1  19  13       33.71       75.65     36.38 o 
   2  19  13        1.37       26.31     29.87 o 
   3  19  13        4.30       76.86     24.67 o 
   4  19  13      169.00      150.13     40.49 o 
   5  19  13       18.71       39.19     24.28 o 
   6  19  13      158.86      160.82     24.24 o 
   7  19  13        8.21       13.91     27.72 o 
   8  19  13        0.25       33.58     23.64 o 
   0  20  13     1044.32     1005.53     59.80 o 
   1  20  13      112.88      102.98     28.90 o 
   2  20  13       11.12       -1.73     28.38 o 
   3  20  13      136.53      214.81     31.71 o 
   4  20  13      214.79      226.12     54.23 o 
   5  20  13        0.16       40.92     33.40 o 
   6  20  13      322.38      346.06     34.23 o 
   7  20  13       71.06        0.64     27.56 o 
   8  20  13       67.76       43.69     27.79 o 
   1  21  13      171.30      188.24     36.72 o 
   2  21  13        0.01      -11.13     36.06 o 
   3  21  13        0.00       14.96     28.21 o 
   4  21  13       79.94       38.34     31.55 o 
   5  21  13      113.64      128.15     40.03 o 
   6  21  13        0.01      -12.72     23.49 o 
   7  21  13       13.73       27.14     25.80 o 
   0  22  13       24.01       11.95     50.55 o 
   1  22  13        4.28       49.28     37.36 o 
   2  22  13      100.19      113.68     25.97 o 
   3  22  13      169.37      175.58     32.48 o 
   4  22  13        4.45       28.91     40.27 o 
   5  22  13       92.38       82.72     55.15 o 
   6  22  13       63.72       69.45     29.87 o 
   1  23  13       15.11       14.33     44.11 o 
   2  23  13       15.47       55.15     38.28 o 
   3  23  13        2.78       -9.34     30.21 o 
   4  23  13       10.52       34.46     26.64 o 
   5  23  13      174.14      143.69     35.87 o 
   6  23  13       70.67       57.49     35.08 o 
   0  24  13       63.73      132.35     56.06 o 
   1  24  13       15.01       13.79     25.99 o 
   2  24  13        5.12      -31.07     31.07 o 
   3  24  13       39.00       73.91     31.58 o 
   4  24  13      114.22      156.86     38.93 o 
   5  24  13        1.38       74.71     32.47 o 
   1  25  13      215.10      157.99     34.82 o 
   2  25  13       11.52       -1.18     33.15 o 
   3  25  13       42.03       49.57     31.75 o 
   4  25  13       47.27       65.93     40.58 o 
   0  26  13      423.93      220.64     45.97 o 
   1  26  13       18.39       29.33     32.47 o 
   2  26  13      100.99       88.41     34.62 o 
   0   0  14     4160.53     4378.79     90.05 o 
   1   0  14      732.93      642.22     36.69 o 
   2   0  14      415.23      347.05     34.65 o 
   3   0  14     2251.52     2393.60     40.79 o 
   4   0  14        5.16        3.21     27.71 o 
   5   0  14       26.13       39.89     36.03 o 
   6   0  14      749.29      883.15     39.68 o 
   7   0  14      287.35      335.81     47.81 o 
   8   0  14      425.74      375.14     37.70 o 
   9   0  14      378.51      244.55     38.61 o 
  10   0  14       34.68       71.59     28.73 o 
  11   0  14        8.17      -23.89     24.69 o 
  12   0  14      187.26      163.41     31.55 o 
   1   1  14     1206.66     1219.33     28.41 o 
   2   1  14     2048.45     1902.87     52.09 o 
   3   1  14     1282.52     1155.80     38.95 o 
   4   1  14     1527.14     1469.17     27.04 o 
   5   1  14       23.59       23.54     19.57 o 
   6   1  14      198.33      149.68     19.90 o 
   7   1  14      745.78      787.58     23.01 o 
   8   1  14       65.00       87.72     22.30 o 
   9   1  14        1.71        1.33     20.32 o 
  10   1  14        0.85       39.47     16.97 o 
  11   1  14        0.37        0.85     21.91 o 
  12   1  14       23.00       77.12     32.50 o 
   0   2  14     2478.79     2330.67     83.20 o 
   1   2  14      477.06      519.38     25.35 o 
   2   2  14     4660.03     4799.00     47.29 o 
   3   2  14        6.60       21.30     20.56 o 
   4   2  14      202.02      209.16     24.68 o 
   5   2  14       30.90       58.09     20.90 o 
   6   2  14      157.46      167.37     18.77 o 
   7   2  14      177.41      193.58     23.64 o 
   8   2  14       16.46       58.45     19.21 o 
   9   2  14       60.62       61.97     45.83 o 
  10   2  14       48.32       79.82     20.30 o 
  11   2  14      401.36      323.50     28.26 o 
  12   2  14      238.67      327.58     26.37 o 
   1   3  14     6806.85     6601.10     84.42 o 
   2   3  14      160.96      236.65     28.02 o 
   3   3  14      978.39      907.23     35.48 o 
   4   3  14        8.69       29.39     25.94 o 
   5   3  14      528.70      631.48     31.44 o 
   6   3  14       43.25       24.70     25.68 o 
   7   3  14     1088.10     1162.29     29.20 o 
   8   3  14      334.22      342.23     29.59 o 
   9   3  14        3.06      -12.50     25.04 o 
  10   3  14      136.47      158.55     33.69 o 
  11   3  14       49.84       59.22     23.33 o 
  12   3  14       52.70       62.97     23.13 o 
   0   4  14     3383.39     3086.25     60.22 o 
   1   4  14     2544.69     2481.82     44.55 o 
   2   4  14       54.42      120.34     25.06 o 
   3   4  14     1609.03     1525.37     26.34 o 
   4   4  14      603.74      569.02     33.73 o 
   5   4  14      514.68      501.43     31.33 o 
   6   4  14       10.15       19.57     34.51 o 
   7   4  14       55.74       85.10     20.16 o 
   8   4  14      268.90      294.71     20.83 o 
   9   4  14        4.60       17.93     18.52 o 
  10   4  14       25.92       71.08     21.87 o 
  11   4  14       66.60       64.50     19.60 o 
  12   4  14      217.91      164.74     27.07 o 
   1   5  14      322.53      290.06     29.96 o 
   2   5  14     1442.48     1420.27     45.09 o 
   3   5  14      955.14      768.05     24.11 o 
   4   5  14      129.58      118.15     18.36 o 
   5   5  14      247.27      280.69     19.84 o 
   6   5  14      850.80      775.06     26.63 o 
   7   5  14      893.39      908.59     26.82 o 
   8   5  14      122.62      142.75     22.63 o 
   9   5  14      365.11      383.55     33.09 o 
  10   5  14      419.95      457.04     48.13 o 
  11   5  14       86.16       84.15     19.89 o 
  12   5  14       88.34       81.23     28.12 o 
   0   6  14       62.70      239.86    129.60 o 
   1   6  14       56.71       -6.74     31.71 o 
   2   6  14     4023.40     3836.39     88.86 o 
   3   6  14      530.33      608.87     23.78 o 
   4   6  14     7312.70     7495.90    148.34 o 
   5   6  14      196.64      222.28     23.17 o 
   6   6  14        0.00       35.22     19.46 o 
   7   6  14     2330.83     2342.15     54.93 o 
   8   6  14      569.79      548.03     20.97 o 
   9   6  14      199.44      172.95     20.34 o 
  10   6  14      229.19      212.25     31.61 o 
  11   6  14      155.25      152.31     18.74 o 
  12   6  14       10.68       30.65     24.54 o 
   1   7  14     1361.54     1407.97     84.30 o 
   2   7  14     5326.59     5382.41     41.36 o 
   3   7  14        7.49       14.43     23.35 o 
   4   7  14      300.59      309.89     35.33 o 
   5   7  14      186.17      206.30     18.56 o 
   6   7  14       25.74       45.75     22.95 o 
   7   7  14      158.83      195.03     22.42 o 
   8   7  14      532.08      515.94     26.08 o 
   9   7  14       67.58       70.37     20.40 o 
  10   7  14       24.13        3.49     22.25 o 
  11   7  14      268.58      203.47     23.84 o 
   0   8  14      169.56      209.83     32.72 o 
   1   8  14      834.72      856.77     43.41 o 
   2   8  14     1348.60     1519.45     29.40 o 
   3   8  14      535.46      517.61     28.45 o 
   4   8  14     1723.53     1641.32     66.35 o 
   5   8  14      707.53      662.80     24.95 o 
   6   8  14     1129.71     1166.98     56.83 o 
   7   8  14       30.28       51.00     18.31 o 
   8   8  14       65.55       59.61     18.77 o 
   9   8  14      103.17      112.90     29.81 o 
  10   8  14       37.86       74.39     37.05 o 
  11   8  14      131.82      126.91     25.74 o 
   1   9  14     3017.65     2777.82    128.69 o 
   2   9  14     1161.97     1289.94     34.02 o 
   3   9  14        4.98       56.50     21.29 o 
   4   9  14      713.37      743.74     31.60 o 
   5   9  14     1046.00     1108.61     26.56 o 
   6   9  14      524.85      559.50     34.51 o 
   7   9  14        9.15       60.52     20.49 o 
   8   9  14      169.55      206.01     26.40 o 
   9   9  14       24.29       49.11     18.44 o 
  10   9  14       49.77       47.77     30.55 o 
  11   9  14        0.86       66.57     22.27 o 
   0  10  14      203.64      206.85     46.88 o 
   1  10  14      141.23      167.47     38.15 o 
   2  10  14      185.97      265.38     35.96 o 
   3  10  14     3474.19     3333.80     54.95 o 
   4  10  14     1592.04     1623.22     27.88 o 
   5  10  14      634.99      710.71     25.91 o 
   6  10  14      819.97      871.01     25.74 o 
   7  10  14       66.40       75.14     22.77 o 
   8  10  14       63.01       36.21     23.64 o 
   9  10  14       20.28       60.59     20.75 o 
  10  10  14        4.69        9.65     28.12 o 
  11  10  14        9.61       13.36     27.55 o 
   1  11  14        6.84        5.15     27.71 o 
   2  11  14        0.44       10.07     27.49 o 
   3  11  14        1.83        6.24     22.72 o 
   4  11  14     1561.45     1643.93     30.37 o 
   5  11  14     1198.91     1207.16     69.83 o 
   6  11  14      441.33      421.69     28.40 o 
   7  11  14       14.98       31.00     19.57 o 
   8  11  14       90.04      103.27     20.65 o 
   9  11  14        7.72       30.28     18.72 o 
  10  11  14      148.78      155.47     32.37 o 
  11  11  14      157.60      117.70     33.79 o 
   0  12  14       99.36      135.11     34.93 o 
   1  12  14       93.90       79.38     29.35 o 
   2  12  14       60.66       79.66     39.23 o 
   3  12  14      954.27      934.43     40.11 o 
   4  12  14       74.08       99.23     20.68 o 
   5  12  14      282.24      245.77     27.69 o 
   6  12  14     1718.56     1644.80     36.44 o 
   7  12  14        2.79       34.38     26.00 o 
   8  12  14      129.85      150.46     21.29 o 
   9  12  14        0.01       39.20     19.20 o 
  10  12  14       71.87       69.41     23.87 o 
  11  12  14       34.75       17.79     22.78 o 
   1  13  14       66.07       31.16    100.18 o 
   2  13  14      874.40      821.61     42.32 o 
   3  13  14       58.71      100.60     27.22 o 
   4  13  14        1.39        2.97     21.88 o 
   5  13  14      722.50      673.47     32.07 o 
   6  13  14     1255.76     1261.31     28.72 o 
   7  13  14       55.80      101.46     29.98 o 
   8  13  14      217.37      166.08     20.01 o 
   9  13  14        5.38       56.94     20.93 o 
  10  13  14        1.68       15.72     29.08 o 
   0  14  14     2021.88     2137.58     61.73 o 
   1  14  14      893.85      914.47     56.12 o 
   2  14  14       69.79       65.26     35.84 o 
   3  14  14      279.32      251.61     25.60 o 
   4  14  14       87.79      108.59     24.13 o 
   5  14  14      611.15      563.58     38.76 o 
   6  14  14      189.86      155.54     22.39 o 
   7  14  14      124.83      159.17     27.38 o 
   8  14  14      473.12      451.74     44.85 o 
   9  14  14       26.44       86.51     20.60 o 
  10  14  14       95.88       53.31     19.72 o 
   1  15  14     1089.35     1089.59     35.80 o 
   2  15  14       57.75       94.67     35.74 o 
   3  15  14       99.55       95.63     34.22 o 
   4  15  14        0.03      -18.93     18.93 o 
   5  15  14       17.64       24.96     21.08 o 
   6  15  14       12.48       33.06     18.24 o 
   7  15  14        1.52       18.52     23.74 o 
   8  15  14       10.79       49.60     20.88 o 
   9  15  14        3.76       13.57     31.31 o 
  10  15  14        0.01        7.22     21.67 o 
   0  16  14      568.03      519.59     56.10 o 
   1  16  14        8.81       71.22     49.63 o 
   2  16  14     1015.73      937.12     39.56 o 
   3  16  14      180.74      222.45     52.39 o 
   4  16  14      595.34      728.93     26.74 o 
   5  16  14       11.09       24.23     18.35 o 
   6  16  14       56.79       66.50     19.76 o 
   7  16  14       66.55       59.82     21.28 o 
   8  16  14       81.05       30.07     23.69 o 
   9  16  14       96.24       93.39     19.46 o 
   1  17  14        0.00       -0.09     29.06 o 
   2  17  14      171.63      132.27     31.59 o 
   3  17  14      492.46      514.00     42.30 o 
   4  17  14      332.88      338.75     23.08 o 
   5  17  14      125.15      139.83     27.37 o 
   6  17  14      271.78      331.91     27.52 o 
   7  17  14       18.01       27.58     20.95 o 
   8  17  14       12.30       27.60     23.57 o 
   9  17  14        5.82        3.78     21.39 o 
   0  18  14     2439.40     2469.34     62.65 o 
   1  18  14        3.19       55.86     92.36 o 
   2  18  14      159.23      221.09     32.42 o 
   3  18  14      836.93      761.21     32.44 o 
   4  18  14      186.79      208.15     30.53 o 
   5  18  14      191.59      191.06     24.84 o 
   6  18  14       90.61       96.99     23.51 o 
   7  18  14        2.15       24.91     25.11 o 
   8  18  14      268.28      243.82     25.32 o 
   9  18  14       12.03        9.87     27.59 o 
   1  19  14      296.83      328.94     61.59 o 
   2  19  14      525.53      526.91     34.00 o 
   3  19  14       24.57       42.74     25.34 o 
   4  19  14      130.45      136.95     50.55 o 
   5  19  14      417.93      404.73     29.06 o 
   6  19  14        3.37       12.88     27.33 o 
   7  19  14      230.69      221.01     26.06 o 
   8  19  14      464.66      381.64     30.02 o 
   0  20  14       29.10       21.14     48.71 o 
   1  20  14       37.75      121.82     35.38 o 
   2  20  14      280.01      324.07     38.02 o 
   3  20  14       90.60       79.48     30.59 o 
   4  20  14       41.22       92.01     30.09 o 
   5  20  14        1.28       27.49     35.25 o 
   6  20  14        2.85      -16.63     27.60 o 
   7  20  14       17.00       16.00     23.57 o 
   8  20  14        6.42       42.34     25.15 o 
   1  21  14       41.92       97.63     30.59 o 
   2  21  14      197.87      186.59     28.51 o 
   3  21  14        9.50       39.12     36.03 o 
   4  21  14       89.87      156.06     78.12 o 
   5  21  14       54.65      111.40     45.02 o 
   6  21  14       34.06       41.43     28.12 o 
   7  21  14       95.90       57.27     26.40 o 
   0  22  14       63.41       39.52     39.52 o 
   1  22  14       25.87       48.92     36.68 o 
   2  22  14       90.79       98.05     43.20 o 
   3  22  14       24.49       44.11     31.62 o 
   4  22  14       48.51       80.81     30.21 o 
   5  22  14       60.35       23.96     72.15 o 
   6  22  14       23.01       68.26     34.98 o 
   1  23  14       33.38       39.06     47.33 o 
   2  23  14       76.99      104.06     35.38 o 
   3  23  14       59.69       58.13     29.58 o 
   4  23  14       13.06       77.30     31.11 o 
   5  23  14       28.21       28.33     38.33 o 
   6  23  14       24.50       14.70     39.52 o 
   0  24  14      228.63      255.54     41.36 o 
   1  24  14      137.60       62.01     59.74 o 
   2  24  14      143.48      144.01     65.26 o 
   3  24  14       88.06       80.53     32.61 o 
   4  24  14       18.11       84.93     38.98 o 
   5  24  14       16.69        7.67     28.91 o 
   1  25  14        8.66        3.29     28.57 o 
   2  25  14        0.69      -22.43     32.63 o 
   3  25  14        6.70       33.01     32.61 o 
   0  26  14      104.61      107.53     56.98 o 
   1  26  14       48.07       57.46     34.14 o 
   1   1  15     7785.42     6979.99    105.23 o 
   2   1  15     3852.35     3632.01     82.35 o 
   3   1  15       22.35       51.35     21.51 o 
   4   1  15        0.45        7.49     18.44 o 
   5   1  15       88.93       98.13     20.34 o 
   6   1  15      342.12      368.69     23.93 o 
   7   1  15      353.54      353.43     20.03 o 
   8   1  15      634.53      645.53     24.94 o 
   9   1  15       80.36       96.18     35.41 o 
  10   1  15      226.85      266.43     25.61 o 
  11   1  15      316.44      241.06     24.74 o 
  12   1  15      288.61      167.22     27.60 o 
   0   2  15    21846.37    21822.01    154.02 o 
   1   2  15      687.03      750.89     80.46 o 
   2   2  15     2864.87     2997.35     32.90 o 
   3   2  15     1439.92     1352.26     30.25 o 
   4   2  15     3576.43     3464.22     32.38 o 
   5   2  15      598.45      507.16     19.65 o 
   6   2  15        3.31       -8.37     18.62 o 
   7   2  15     1017.81     1039.95     39.05 o 
   8   2  15     1283.38     1428.97     69.26 o 
   9   2  15       27.22        5.81     21.95 o 
  10   2  15       45.75       61.03     22.37 o 
  11   2  15      131.53      103.29     26.93 o 
  12   2  15       82.75       41.74     22.15 o 
   1   3  15        7.95     2063.16    790.86 o 
   2   3  15     1973.78     2128.24     82.38 o 
   3   3  15     8262.04     7573.89    104.82 o 
   4   3  15      460.98      418.78     27.32 o 
   5   3  15       26.17       37.51     25.47 o 
   6   3  15       95.67      109.10     25.92 o 
   7   3  15     4333.17     4410.48     37.52 o 
   8   3  15      146.48      187.36     24.84 o 
   9   3  15        0.98       43.36     19.39 o 
  10   3  15        0.55       -4.60     23.83 o 
  11   3  15      194.52      157.36     19.70 o 
  12   3  15        5.76       60.11     19.90 o 
   0   4  15     1485.91     1311.89     98.64 o 
   1   4  15     5871.43     5697.92    218.06 o 
   2   4  15     1254.46     1113.74     28.30 o 
   3   4  15     1089.57     1265.32     36.47 o 
   4   4  15      286.14      264.26     20.48 o 
   5   4  15      326.40      351.66     22.28 o 
   6   4  15       86.84      181.40     54.49 o 
   7   4  15        5.52       36.20     22.96 o 
   8   4  15      604.68      615.44     55.35 o 
   9   4  15        2.19       35.68     25.82 o 
  10   4  15       44.72       28.48     20.15 o 
  11   4  15       72.39       89.54     32.26 o 
  12   4  15        6.74       24.54     19.93 o 
   1   5  15       76.24       62.42     38.20 o 
   2   5  15     1208.86     1217.76     29.04 o 
   3   5  15     7295.18     7272.18    133.47 o 
   4   5  15     1125.62     1085.56     24.72 o 
   5   5  15      194.89      206.52     18.46 o 
   6   5  15      950.32     1091.59     50.67 o 
   7   5  15     2909.27     2814.09    108.49 o 
   8   5  15      157.22      181.76     19.19 o 
   9   5  15      265.76      215.18     18.34 o 
  10   5  15      123.64      208.67     25.51 o 
  11   5  15       57.88        2.71     20.64 o 
  12   5  15       33.47       45.74     21.35 o 
   0   6  15     5607.09     5852.62     64.06 o 
   1   6  15      196.05      282.53     39.29 o 
   2   6  15      211.66      186.52     23.44 o 
   3   6  15     1604.52     1727.26     34.56 o 
   4   6  15     3097.42     3134.24     47.97 o 
   5   6  15     2701.11     2619.69     65.03 o 
   6   6  15      824.15      929.03     38.63 o 
   7   6  15      242.40      252.94     19.44 o 
   8   6  15       29.35       49.93     17.34 o 
   9   6  15        1.31       15.16     19.27 o 
  10   6  15        1.49       21.59     20.33 o 
  11   6  15        8.58       49.25     20.90 o 
   1   7  15      849.00      758.32     35.88 o 
   2   7  15     4074.16     4250.32     38.87 o 
   3   7  15      587.39      664.29     24.26 o 
   4   7  15     1477.52     1607.07     47.12 o 
   5   7  15     1660.10     1596.34     33.39 o 
   6   7  15       12.00       48.92     18.85 o 
   7   7  15      209.09      199.89     22.68 o 
   8   7  15        1.60       44.32     26.66 o 
   9   7  15      170.47      143.28     26.14 o 
  10   7  15      101.35       61.91     25.26 o 
  11   7  15        2.14       39.88     26.28 o 
   0   8  15     1979.61     2186.32     53.85 o 
   1   8  15     5567.89     5593.88     57.28 o 
   2   8  15        2.64       15.52     21.27 o 
   3   8  15      133.09      156.64     22.24 o 
   4   8  15      224.87      225.48     42.20 o 
   5   8  15       11.28       40.01     27.32 o 
   6   8  15      100.97      111.93     19.29 o 
   7   8  15      115.42       78.27     22.31 o 
   8   8  15      118.98      164.60     21.62 o 
   9   8  15        2.96       17.71     22.14 o 
  10   8  15       68.29       91.66     24.28 o 
  11   8  15      134.34      144.04     21.78 o 
   1   9  15      239.89      212.57     24.88 o 
   2   9  15       54.82       57.61     25.68 o 
   3   9  15      158.41      178.16     18.86 o 
   4   9  15      281.63      317.93     42.60 o 
   5   9  15     1127.36     1228.17     33.47 o 
   6   9  15     2604.23     2678.10     54.02 o 
   7   9  15      249.97      285.67     21.43 o 
   8   9  15        1.43       27.68     17.56 o 
   9   9  15      358.47      326.68     42.06 o 
  10   9  15      237.55      208.78     29.72 o 
  11   9  15        0.01       23.37     22.59 o 
   0  10  15     1104.39     1208.70     54.31 o 
   1  10  15     2524.03     2571.76    153.60 o 
   2  10  15     1136.11     1041.77     27.94 o 
   3  10  15      750.21      696.94     25.27 o 
   4  10  15     2423.80     2351.42    101.66 o 
   5  10  15      566.11      649.90     27.57 o 
   6  10  15        0.67        3.03     18.16 o 
   7  10  15       85.48       75.80     18.48 o 
   8  10  15       78.04       50.85     20.04 o 
   9  10  15       13.98       46.63     24.67 o 
  10  10  15        0.63       11.65     22.68 o 
  11  10  15        0.03       60.86     31.03 o 
   1  11  15        2.64       40.02     45.49 o 
   2  11  15        2.44       24.50     32.83 o 
   3  11  15     3161.32     3123.28     41.20 o 
   4  11  15     1803.73     1871.83     29.20 o 
   5  11  15       76.62       80.11     24.80 o 
   6  11  15      955.05     1012.35     47.25 o 
   7  11  15     1353.70     1373.43     35.57 o 
   8  11  15       22.95       14.15     19.89 o 
   9  11  15       60.69      120.43     50.82 o 
  10  11  15       62.18       87.09     23.35 o 
  11  11  15       40.74       15.92     32.35 o 
   0  12  15        2.18       34.92     32.17 o 
   1  12  15     3142.71     3119.24    115.37 o 
   2  12  15      176.00      135.77     32.78 o 
   3  12  15     1687.77     1754.94     33.42 o 
   4  12  15     1339.33     1355.23     28.76 o 
   5  12  15       67.96      103.19     22.03 o 
   6  12  15      284.68      301.04     19.77 o 
   7  12  15     1636.17     1649.73     57.97 o 
   8  12  15      169.49      189.28     23.54 o 
   9  12  15       61.04       60.98     20.07 o 
  10  12  15       13.41       -8.40     27.33 o 
   1  13  15        4.94       24.24     25.73 o 
   2  13  15      150.32      119.50     50.56 o 
   3  13  15     2056.57     2118.72     55.72 o 
   4  13  15     1403.94     1517.00     45.71 o 
   5  13  15      323.51      326.06     25.33 o 
   6  13  15      131.63      177.05     38.77 o 
   7  13  15        7.64       27.42     20.56 o 
   8  13  15       82.20       78.37     22.06 o 
   9  13  15      205.52      187.66     34.27 o 
  10  13  15      399.64      343.07     40.60 o 
   0  14  15     1775.54     1725.13     57.11 o 
   1  14  15      593.70      511.95     55.18 o 
   2  14  15      976.43      931.34     58.89 o 
   3  14  15      539.28      470.83     36.85 o 
   4  14  15       97.00      132.59     26.61 o 
   5  14  15       11.18       20.64     21.11 o 
   6  14  15      488.73      415.82     23.04 o 
   7  14  15       87.11      120.99     22.12 o 
   8  14  15      314.41      244.27     22.93 o 
   9  14  15      215.01      179.41     21.49 o 
  10  14  15      161.21       81.48     31.18 o 
   1  15  15      238.36      216.34     25.62 o 
   2  15  15      697.95      612.26     33.57 o 
   3  15  15      334.75      330.07     31.72 o 
   4  15  15      111.52      108.45     23.15 o 
   5  15  15     1705.98     1677.23     27.81 o 
   6  15  15        0.12       28.02     19.44 o 
   7  15  15        3.17       12.91     18.81 o 
   8  15  15       15.16       58.75     22.76 o 
   9  15  15        0.99       56.68     21.09 o 
  10  15  15       13.73       32.66     28.22 o 
   0  16  15        5.64       -2.76     44.11 o 
   1  16  15       16.03        9.63     65.25 o 
   2  16  15       49.65       40.77     69.85 o 
   3  16  15      527.30      537.01     54.25 o 
   4  16  15        3.64        7.30     21.36 o 
   5  16  15       12.21       -3.24     18.84 o 
   6  16  15      272.62      221.46     22.15 o 
   7  16  15      151.07      132.25     22.82 o 
   8  16  15       17.85       27.22     20.88 o 
   9  16  15      236.31      181.96     23.23 o 
   1  17  15      245.06      346.32     36.40 o 
   2  17  15     1475.89     1455.60    132.55 o 
   3  17  15      718.12      743.12     57.94 o 
   4  17  15      233.02      218.23     36.71 o 
   5  17  15        4.26       40.77     23.43 o 
   6  17  15       85.21       83.45     23.54 o 
   7  17  15       13.32       33.88     20.49 o 
   8  17  15       73.71      121.53     26.14 o 
   9  17  15      149.93      140.76     20.63 o 
   0  18  15     2237.78     2308.47     70.93 o 
   1  18  15       26.91       38.95     27.52 o 
   2  18  15     1183.73     1222.82     42.61 o 
   3  18  15       56.06      126.30     78.58 o 
   4  18  15       78.45       98.67     31.84 o 
   5  18  15        8.98       43.86     22.06 o 
   6  18  15        0.46        3.92     22.57 o 
   7  18  15      249.30      330.93     36.22 o 
   8  18  15       27.72       68.49     25.60 o 
   1  19  15      676.39      768.57     38.59 o 
   2  19  15       58.04       49.17     35.74 o 
   3  19  15      472.07      510.25     37.38 o 
   4  19  15      138.73      115.81     38.60 o 
   5  19  15        1.79       -1.14     28.30 o 
   6  19  15       10.49       28.97     27.17 o 
   7  19  15       12.79       59.02     24.28 o 
   8  19  15      164.80      171.35     24.36 o 
   0  20  15     2598.80     2547.53     62.65 o 
   1  20  15     1072.20      919.48     36.47 o 
   2  20  15      123.67       76.30     62.04 o 
   3  20  15        2.87       18.74     36.68 o 
   4  20  15        0.04       14.89     29.74 o 
   5  20  15        0.64       18.07     36.61 o 
   6  20  15        8.48       36.13     25.94 o 
   7  20  15      121.72       70.35     24.09 o 
   1  21  15      412.53      531.99     40.31 o 
   2  21  15      160.24      157.87     26.62 o 
   3  21  15        0.73       32.08     27.88 o 
   4  21  15      289.01      261.04     34.15 o 
   5  21  15       26.80      137.86     51.47 o 
   6  21  15       27.57       17.94     28.20 o 
   7  21  15       61.27       68.24     25.27 o 
   0  22  15        4.62      116.72     52.38 o 
   1  22  15      260.91      188.54     56.53 o 
   2  22  15        0.02        9.92     30.09 o 
   3  22  15       35.30       -4.03     31.11 o 
   4  22  15      104.47      136.86     28.27 o 
   5  22  15      200.20      285.47     41.82 o 
   6  22  15       58.83       60.71     39.02 o 
   1  23  15        6.85       -1.94     68.47 o 
   2  23  15        4.61       40.33     66.17 o 
   3  23  15       58.36       24.22     38.19 o 
   4  23  15      149.96      107.54     33.09 o 
   5  23  15       40.54       13.12     31.27 o 
   0  24  15       17.20       48.71     55.14 o 
   1  24  15      103.34      170.48     39.32 o 
   2  24  15       23.38       27.11     38.34 o 
   3  24  15        1.82        8.27     45.49 o 
   4  24  15       29.52       21.63     32.80 o 
   1  25  15      163.21      166.22     56.99 o 
   2  25  15        6.91       22.22     52.38 o 
   3  25  15       97.18      246.66     84.56 o 
   0  26  15      129.73      165.44     60.66 o 
   1  26  15        4.06       61.92     32.47 o 
   0   0  16     6777.72     7674.39     96.96 o 
   1   0  16     6364.28     6640.10     88.46 o 
   2   0  16      782.36      674.85     30.59 o 
   3   0  16        0.60        0.74     56.06 o 
   4   0  16      147.49      179.51     25.98 o 
   5   0  16       43.84       51.33     29.41 o 
   6   0  16      476.17      447.21     28.89 o 
   7   0  16      923.13      826.80     62.56 o 
   8   0  16     1384.81     1382.12     40.96 o 
   9   0  16        1.67      -11.03     34.92 o 
  10   0  16        0.89      -25.99     25.99 o 
  11   0  16      401.77      392.79    133.30 o 
  12   0  16       12.50       32.31     31.07 o 
   1   1  16      230.41      164.62     30.88 o 
   2   1  16     5730.42     5555.06     39.45 o 
   3   1  16     2111.59     1769.11     28.59 o 
   4   1  16      255.31      264.69     20.53 o 
   5   1  16     1511.61     1488.11     26.35 o 
   6   1  16       54.00       93.38     22.22 o 
   7   1  16      454.29      416.02     21.85 o 
   8   1  16       46.16       59.83     21.91 o 
   9   1  16       30.42      -13.91     24.67 o 
  10   1  16       12.12       14.45     20.51 o 
  11   1  16      300.53      300.73     38.48 o 
  12   1  16       25.19      -17.32     21.64 o 
   0   2  16      167.75        2.76     49.64 o 
   1   2  16    10165.70     9625.79    111.15 o 
   2   2  16     1156.18     1178.69     27.40 o 
   3   2  16     6428.58     6428.11     45.19 o 
   4   2  16      514.64      537.27     21.97 o 
   5   2  16       34.16       25.95     21.19 o 
   6   2  16      921.42      916.50     42.90 o 
   7   2  16     1259.39     1224.24     50.48 o 
   8   2  16      207.01      210.39     25.14 o 
   9   2  16      153.42      182.55     42.81 o 
  10   2  16       46.81       13.14     34.81 o 
  11   2  16       87.90       68.65     36.75 o 
  12   2  16       10.97       24.11     18.53 o 
   1   3  16       99.64      139.67     28.58 o 
   2   3  16        5.40       40.10     21.02 o 
   3   3  16     2800.96     2709.98     29.39 o 
   4   3  16       24.01       37.14     22.53 o 
   5   3  16     2238.40     2245.30     33.40 o 
   6   3  16       12.11       20.60     19.47 o 
   7   3  16      550.96      603.13     20.64 o 
   8   3  16       85.05      107.08     27.58 o 
   9   3  16       19.17        3.48     19.82 o 
  10   3  16       11.65       -3.44     32.98 o 
  11   3  16      149.29      143.68     20.28 o 
  12   3  16       22.41       27.71     19.29 o 
   0   4  16     5905.08     5790.64     65.26 o 
   1   4  16     3823.61     3675.38    114.80 o 
   2   4  16     8786.46     9159.76     51.04 o 
   3   4  16     2199.19     1979.09     26.89 o 
   4   4  16     1073.93     1006.75     30.69 o 
   5   4  16        9.23      -15.24     18.88 o 
   6   4  16     1856.54     1822.91     57.55 o 
   7   4  16       47.69       67.06     32.92 o 
   8   4  16        1.44        8.95     16.73 o 
   9   4  16        2.86       60.62     19.26 o 
  10   4  16       60.05       62.68     22.42 o 
  11   4  16       25.24       -0.74     26.27 o 
  12   4  16      181.58      166.99     29.72 o 
   1   5  16     7793.84     7246.82     85.30 o 
   2   5  16     1354.81     1434.38     28.23 o 
   3   5  16     2174.97     2211.27     31.10 o 
   4   5  16     1194.13     1094.65     25.84 o 
   5   5  16      159.39      170.64     21.04 o 
   6   5  16     1139.85     1078.28     30.30 o 
   7   5  16      545.17      647.75     33.25 o 
   8   5  16      231.75      236.95     35.69 o 
   9   5  16       19.06       66.76     17.80 o 
  10   5  16       32.98       88.19     32.05 o 
  11   5  16       36.01       79.07     23.49 o 
   0   6  16      141.99      242.36     38.94 o 
   1   6  16     1140.79     1268.61     44.24 o 
   2   6  16     1959.66     2021.75     50.57 o 
   3   6  16      810.48      715.98     24.32 o 
   4   6  16      451.06      487.68     23.63 o 
   5   6  16      198.31      176.39     26.40 o 
   6   6  16      251.95      255.50     21.87 o 
   7   6  16      220.91      271.06     19.92 o 
   8   6  16       30.37       25.69     19.63 o 
   9   6  16       68.49      122.61     17.45 o 
  10   6  16        0.30       49.06     22.19 o 
  11   6  16       23.75       29.91     28.48 o 
   1   7  16     2508.46     2469.79     45.54 o 
   2   7  16     1119.54     1124.91     27.83 o 
   3   7  16      315.25      313.60     21.47 o 
   4   7  16      192.77      222.83     23.68 o 
   5   7  16     2592.07     2596.15     34.88 o 
   6   7  16      438.70      451.31     31.94 o 
   7   7  16      725.17      789.97     34.52 o 
   8   7  16      185.96      167.25     21.05 o 
   9   7  16        6.95       17.54     21.34 o 
  10   7  16       14.39       66.13     20.28 o 
  11   7  16       90.69       86.22     25.39 o 
   0   8  16     4906.17     5160.33    241.32 o 
   1   8  16      663.68      663.63     30.45 o 
   2   8  16     2369.18     2452.42     35.01 o 
   3   8  16        0.01      -11.68     21.55 o 
   4   8  16      116.03      125.02     21.32 o 
   5   8  16       70.42      133.93     24.31 o 
   6   8  16        8.12       17.47     20.06 o 
   7   8  16      554.18      536.74     29.86 o 
   8   8  16       17.74       44.69     18.93 o 
   9   8  16        8.77      -19.12     19.12 o 
  10   8  16        2.76       21.78     20.67 o 
  11   8  16      263.81      220.55     41.62 o 
   1   9  16      292.14      223.75     24.22 o 
   2   9  16      750.68      775.90     65.13 o 
   3   9  16       19.26       30.66     25.19 o 
   4   9  16     1166.19     1163.51     38.26 o 
   5   9  16       79.63      113.00     19.64 o 
   6   9  16     4530.05     4540.42    100.17 o 
   7   9  16       78.80       95.33     22.44 o 
   8   9  16        5.13       12.26     23.08 o 
   9   9  16       15.86       48.75     26.41 o 
  10   9  16       42.76       66.12     24.54 o 
  11   9  16       60.75       30.27     43.74 o 
   0  10  16     1104.88     1096.34     44.19 o 
   1  10  16     3622.46     3892.34     57.34 o 
   2  10  16       89.19       88.40     29.53 o 
   3  10  16     1215.17     1152.79     40.79 o 
   4  10  16      378.28      344.37     24.13 o 
   5  10  16      839.85      817.04     27.75 o 
   6  10  16        0.02       14.54     25.02 o 
   7  10  16      501.74      571.08     50.05 o 
   8  10  16      265.23      318.69     37.07 o 
   9  10  16       22.75       19.60     19.32 o 
  10  10  16       38.46       20.24     22.66 o 
  11  10  16        0.14       21.73     36.53 o 
   1  11  16     1457.93     1509.51     36.84 o 
   2  11  16      407.73      326.93     39.54 o 
   3  11  16     1740.56     1700.87     86.82 o 
   4  11  16      305.12      305.98     26.13 o 
   5  11  16       47.17       84.21     26.80 o 
   6  11  16     2280.26     2334.76     38.56 o 
   7  11  16       10.41        0.30     20.55 o 
   8  11  16        5.41       22.24     20.42 o 
   9  11  16      159.20      121.96     23.95 o 
  10  11  16        0.01      -20.04     20.04 o 
  11  11  16       33.39       62.01     37.58 o 
   0  12  16     3962.23     4006.02     61.90 o 
   1  12  16      121.41      152.29     32.63 o 
   2  12  16      206.27      244.72     44.10 o 
   3  12  16      173.06      183.60     24.53 o 
   4  12  16      505.98      511.78     27.78 o 
   5  12  16        5.53       32.02     20.18 o 
   6  12  16       23.72       34.91     20.85 o 
   7  12  16      819.04      874.49     23.82 o 
   8  12  16       44.90       74.69     20.34 o 
   9  12  16      103.99       97.26     19.90 o 
  10  12  16        0.87       -3.67     24.13 o 
   1  13  16        0.47      -13.48     40.90 o 
   2  13  16       41.13       63.42     38.60 o 
   3  13  16      695.43      663.05     45.04 o 
   4  13  16      574.57      581.72     27.52 o 
   5  13  16       91.44      100.42     28.12 o 
   6  13  16        9.48       13.17     20.17 o 
   7  13  16        3.30       47.93     22.20 o 
   8  13  16      158.49      172.07     25.92 o 
   9  13  16      181.49      167.53     19.29 o 
  10  13  16       28.26       12.49     23.63 o 
   0  14  16        0.79       14.70     32.17 o 
   1  14  16     2366.43     2276.98     96.31 o 
   2  14  16      295.30      327.69     83.20 o 
   3  14  16      584.05      521.81     38.28 o 
   4  14  16      246.26      218.05     26.27 o 
   5  14  16      140.26      167.70     22.17 o 
   6  14  16       70.49       86.82     21.26 o 
   7  14  16      129.81      176.70     23.41 o 
   8  14  16        9.80       44.86     23.10 o 
   9  14  16      190.77      166.53     26.05 o 
  10  14  16       30.99       49.64     22.95 o 
   1  15  16      995.78      982.84     51.52 o 
   2  15  16        6.16       17.25     29.87 o 
   3  15  16      330.16      464.18     58.84 o 
   4  15  16       53.08       42.22     24.73 o 
   5  15  16      343.37      379.75     21.46 o 
   6  15  16       33.25       50.35     18.29 o 
   7  15  16      147.60      152.62     19.62 o 
   8  15  16       12.15       40.86     21.99 o 
   9  15  16        6.04       22.88     20.08 o 
   0  16  16      174.53      289.55     46.88 o 
   1  16  16       35.30       50.93     23.29 o 
   2  16  16      318.58      330.87     30.48 o 
   3  16  16     1081.50     1149.18     46.92 o 
   4  16  16      486.90      484.92     35.67 o 
   5  16  16       50.60       40.70     22.68 o 
   6  16  16      230.67      246.12     27.73 o 
   7  16  16       73.27       98.57     21.51 o 
   8  16  16        3.20       34.31     23.41 o 
   9  16  16        2.65       28.88     22.65 o 
   1  17  16      206.99      235.29     30.79 o 
   2  17  16      156.69      164.05     48.72 o 
   3  17  16       26.56       43.29     25.01 o 
   4  17  16       16.41       62.85     34.10 o 
   5  17  16        9.39       40.83     21.54 o 
   6  17  16      191.68      163.30     21.98 o 
   7  17  16       16.11       29.02     22.58 o 
   8  17  16        1.59       12.32     23.88 o 
   9  17  16      111.58      115.21     28.17 o 
   0  18  16     1146.45     1279.88     55.21 o 
   1  18  16      586.95      585.73     37.70 o 
   2  18  16      451.65      411.44     27.63 o 
   3  18  16      169.68      137.62     29.06 o 
   4  18  16       56.06       56.06     50.55 o 
   5  18  16       41.92       19.72     24.82 o 
   6  18  16       13.66       14.24     24.92 o 
   7  18  16       26.28       24.47     24.05 o 
   8  18  16        5.48       10.10     28.52 o 
   1  19  16        0.25       10.42     28.38 o 
   2  19  16      117.15       96.83     24.96 o 
   3  19  16       27.88       23.27     28.73 o 
   4  19  16       17.48       39.52     36.76 o 
   5  19  16        5.96       10.46     28.00 o 
   6  19  16      155.42      161.71     24.77 o 
   7  19  16       55.50       34.69     24.14 o 
   8  19  16       25.72       30.33     22.65 o 
   0  20  16     1043.05     1089.22     47.84 o 
   1  20  16       14.18       40.90     35.09 o 
   2  20  16       86.39      148.58     35.39 o 
   3  20  16        1.36       56.33     25.01 o 
   4  20  16       15.38       31.51     25.32 o 
   5  20  16        4.95       96.50     39.52 o 
   6  20  16       28.91       26.96     27.82 o 
   7  20  16       85.76       85.97     25.57 o 
   1  21  16      104.10       90.99     26.65 o 
   2  21  16      261.65      236.09     32.22 o 
   3  21  16       12.39      -16.89     34.46 o 
   4  21  16       48.62       99.98     33.55 o 
   5  21  16       43.03       -1.84     34.00 o 
   6  21  16      212.37      229.78     39.47 o 
   7  21  16      165.54      170.95     37.81 o 
   0  22  16      202.82      204.98     54.23 o 
   1  22  16        0.03       -0.03     65.71 o 
   2  22  16      161.24       91.14     51.93 o 
   3  22  16       20.29      -27.64     32.01 o 
   4  22  16        7.00       77.54     65.71 o 
   5  22  16       80.39       11.00     32.17 o 
   6  22  16      109.34      109.37     42.28 o 
   1  23  16       55.15       62.79     30.09 o 
   2  23  16       56.73       41.88     39.31 o 
   3  23  16      170.31      178.48     40.90 o 
   4  23  16      116.92       64.02     39.97 o 
   5  23  16       57.99       38.20     31.11 o 
   0  24  16      382.34      279.47     47.80 o 
   1  24  16       76.01       61.58     29.24 o 
   2  24  16      120.54      152.21     34.67 o 
   3  24  16       16.08       10.67     27.09 o 
   4  24  16       25.93      -13.07     32.30 o 
   1  25  16       39.68       45.19     33.95 o 
   2  25  16      209.44      176.87     45.04 o 
   3  25  16        6.54       19.21     39.62 o 
   1   1  17        5.05       76.54     38.32 o 
   2   1  17     1371.90     1248.31     31.12 o 
   3   1  17       81.83      124.52     24.53 o 
   4   1  17     1215.22     1032.99     23.28 o 
   5   1  17       54.84       98.69     20.81 o 
   6   1  17     3502.41     3507.87    116.18 o 
   7   1  17      373.22      324.60     20.81 o 
   8   1  17      114.99      122.39     22.49 o 
   9   1  17        1.07       40.73     24.31 o 
  10   1  17       38.87        6.06     63.56 o 
  11   1  17        2.08       38.84     18.72 o 
  12   1  17      376.29      231.47     57.25 o 
   0   2  17     5062.82     6117.35     62.10 o 
   1   2  17       85.80       94.87     33.09 o 
   2   2  17      310.84      383.99     22.70 o 
   3   2  17      117.34      108.27     20.99 o 
   4   2  17      179.60      205.48     20.23 o 
   5   2  17      598.92      629.54     33.72 o 
   6   2  17      591.82      597.32     28.54 o 
   7   2  17       50.82       86.00     29.98 o 
   8   2  17      114.45       93.27     21.94 o 
   9   2  17        0.33       22.18     21.46 o 
  10   2  17        0.73       35.94     19.80 o 
  11   2  17        2.55       23.32     28.12 o 
  12   2  17       61.67       64.94     60.89 o 
   1   3  17     2855.53     2835.63     90.55 o 
   2   3  17     6344.00     6303.11     88.67 o 
   3   3  17       89.73       53.66     22.22 o 
   4   3  17     1381.07     1389.84     28.01 o 
   5   3  17     1852.20     1817.83     27.39 o 
   6   3  17     2639.08     2604.75     34.08 o 
   7   3  17      147.50      172.76     19.83 o 
   8   3  17       55.93       49.18     23.49 o 
   9   3  17       99.06       81.45     16.75 o 
  10   3  17       59.48      114.17     22.47 o 
  11   3  17       42.16       72.72     27.09 o 
  12   3  17       31.02       12.73     30.40 o 
   0   4  17       53.13      125.00     52.39 o 
   1   4  17     3089.53     3000.10     95.66 o 
   2   4  17        0.13       -1.74     18.70 o 
   3   4  17     1548.62     1519.34     32.34 o 
   4   4  17        1.86       31.76     19.83 o 
   5   4  17       47.89       87.56     22.88 o 
   6   4  17     1356.38     1358.47     26.65 o 
   7   4  17     2307.25     2497.33     94.54 o 
   8   4  17      307.10      314.92     49.50 o 
   9   4  17       44.17       73.85     22.29 o 
  10   4  17       30.56       34.43     34.13 o 
  11   4  17        4.84       17.25     20.80 o 
   1   5  17     1320.68     1364.80     44.16 o 
   2   5  17     1786.12     1725.00     28.81 o 
   3   5  17     2220.24     2167.27     34.08 o 
   4   5  17       91.80      114.72     23.04 o 
   5   5  17      355.02      335.20     22.98 o 
   6   5  17     1400.73     1370.81     24.71 o 
   7   5  17     1434.68     1238.11     34.49 o 
   8   5  17       13.89       10.00     16.01 o 
   9   5  17        4.85       69.35     18.30 o 
  10   5  17       12.79      -17.63     29.64 o 
  11   5  17      299.19      331.08     48.79 o 
   0   6  17      195.27      216.47     26.27 o 
   1   6  17     1647.85     1592.52     45.36 o 
   2   6  17     2317.49     2401.51     52.20 o 
   3   6  17       53.88       63.15     25.85 o 
   4   6  17        1.74       21.49     20.24 o 
   5   6  17       78.23      126.62     23.90 o 
   6   6  17      492.36      531.44     27.56 o 
   7   6  17      272.38      288.01     26.80 o 
   8   6  17       11.39       64.50     22.03 o 
   9   6  17       67.12       64.91     25.07 o 
  10   6  17       34.74       58.54     27.86 o 
  11   6  17       40.42       77.30     39.66 o 
   1   7  17     2688.17     2631.34     41.01 o 
   2   7  17        2.57       30.89     22.59 o 
   3   7  17       22.62       25.98     21.63 o 
   4   7  17       68.97      116.02     22.60 o 
   5   7  17      110.43       99.19     22.13 o 
   6   7  17        1.19       30.24     24.60 o 
   7   7  17        1.57       55.34     18.81 o 
   8   7  17      270.01      280.92     20.06 o 
   9   7  17        2.18       30.75     24.77 o 
  10   7  17        0.19        1.84     19.37 o 
  11   7  17       57.33       50.05     46.24 o 
   0   8  17      246.51      274.85     39.72 o 
   1   8  17       66.55       62.39     21.97 o 
   2   8  17       83.87      112.44     21.62 o 
   3   8  17        0.00       34.97     20.69 o 
   4   8  17     1051.53     1084.31     31.25 o 
   5   8  17     2614.40     2555.29     38.72 o 
   6   8  17       40.71       51.78     21.74 o 
   7   8  17       38.32        5.60     21.49 o 
   8   8  17       19.83       30.92     20.51 o 
   9   8  17        6.90       42.96     32.30 o 
  10   8  17       48.43       86.42     25.43 o 
  11   8  17       22.14       73.20     26.53 o 
   1   9  17      198.68      184.79     22.45 o 
   2   9  17     2817.50     2624.14     44.19 o 
   3   9  17      407.20      399.66     30.05 o 
   4   9  17       58.87       28.00     22.05 o 
   5   9  17      955.90      974.35     45.29 o 
   6   9  17       24.79       -1.26     18.20 o 
   7   9  17        0.85       14.50     17.53 o 
   8   9  17      560.50      546.94     28.27 o 
   9   9  17      176.16      150.02     23.84 o 
  10   9  17       65.63       61.37     19.04 o 
  11   9  17      101.00       84.16     31.53 o 
   0  10  17       52.41       74.45     33.09 o 
   1  10  17      787.42      760.87     32.93 o 
   2  10  17      227.08      213.74     26.88 o 
   3  10  17     2495.78     2506.92     61.79 o 
   4  10  17      380.12      367.80     22.91 o 
   5  10  17       71.36       99.41     20.46 o 
   6  10  17       19.25       51.87     21.59 o 
   7  10  17       33.06       26.94     22.06 o 
   8  10  17      296.12      312.24     28.57 o 
   9  10  17      249.02      217.52     19.29 o 
  10  10  17       41.83       39.59     30.38 o 
  11  10  17       46.20       27.74     37.87 o 
   1  11  17      328.82      283.09     28.28 o 
   2  11  17     4999.53     5382.87     76.78 o 
   3  11  17     1833.85     1747.11     71.89 o 
   4  11  17        5.86        4.58     26.26 o 
   5  11  17      102.29       95.89     25.34 o 
   6  11  17      507.38      560.96     28.00 o 
   7  11  17      110.94      125.72     21.23 o 
   8  11  17      213.01      253.07     33.43 o 
   9  11  17      468.92      434.99     29.86 o 
  10  11  17       47.62       96.35     40.06 o 
   0  12  17     4385.30     4399.67     72.10 o 
   1  12  17     2906.43     2941.29     42.90 o 
   2  12  17     2813.13     2865.78     48.98 o 
   3  12  17      161.12      181.42     24.45 o 
   4  12  17      759.82      827.13     25.53 o 
   5  12  17      111.76       94.46     20.13 o 
   6  12  17      697.59      727.21     28.81 o 
   7  12  17       48.39       82.19     19.04 o 
   8  12  17      598.58      602.84     84.28 o 
   9  12  17      108.40       75.33     22.75 o 
  10  12  17       14.50       60.61     28.65 o 
   1  13  17        1.28       61.62     45.95 o 
   2  13  17     2331.87     2156.61     50.69 o 
   3  13  17      393.30      373.92     26.53 o 
   4  13  17      402.95      482.23     25.18 o 
   5  13  17       24.68       35.78     20.30 o 
   6  13  17        2.08        7.80     18.78 o 
   7  13  17       74.19       64.49     20.69 o 
   8  13  17      177.35      178.01     21.22 o 
   9  13  17      100.32       68.91     20.36 o 
  10  13  17       45.02       62.69     21.57 o 
   0  14  17     2005.41     1924.46     50.67 o 
   1  14  17        6.67       22.66     24.36 o 
   2  14  17       60.35       15.63     28.87 o 
   3  14  17      554.06      566.13     31.39 o 
   4  14  17      113.10      136.86     24.83 o 
   5  14  17        0.84       30.32     20.23 o 
   6  14  17       18.59       39.58     17.92 o 
   7  14  17        0.59       45.32     18.64 o 
   8  14  17      619.88      510.06     35.04 o 
   9  14  17       28.57       43.91     29.71 o 
  10  14  17       89.96       32.00     21.54 o 
   1  15  17       53.37       49.16     22.72 o 
   2  15  17      940.12      975.03     95.68 o 
   3  15  17        0.39        0.92     29.98 o 
   4  15  17       38.34       27.30     22.52 o 
   5  15  17      199.02      210.72     21.07 o 
   6  15  17      202.90      231.44     32.77 o 
   7  15  17        5.67       18.07     18.41 o 
   8  15  17      155.72      141.48     24.36 o 
   9  15  17      320.19      320.42     21.73 o 
   0  16  17       81.99      172.79     45.96 o 
   1  16  17      269.13      243.92     31.72 o 
   2  16  17       39.80       44.11     33.79 o 
   3  16  17        0.80        4.60     46.87 o 
   4  16  17       22.45       18.97     25.57 o 
   5  16  17        8.83       19.56     21.90 o 
   6  16  17      118.01      115.51     23.16 o 
   7  16  17       92.88       76.06     21.13 o 
   8  16  17        6.51        3.92     22.88 o 
   9  16  17        0.91       11.72     22.29 o 
   1  17  17     1268.11     1350.60     71.78 o 
   2  17  17      114.39      197.42     83.18 o 
   3  17  17        8.01       67.78     34.42 o 
   4  17  17        0.33       24.97     30.27 o 
   5  17  17       76.20       88.13     21.07 o 
   6  17  17        8.02       16.28     20.02 o 
   7  17  17      107.84       96.03     27.72 o 
   8  17  17       51.91       64.14     26.97 o 
   9  17  17      716.33      547.20     32.41 o 
   0  18  17        8.67      103.85     46.87 o 
   1  18  17       52.16       77.93     34.11 o 
   2  18  17       17.04       16.71     62.95 o 
   3  18  17       16.36       47.59     28.20 o 
   4  18  17      323.48      370.48     54.24 o 
   5  18  17       40.17       69.19     23.78 o 
   6  18  17      137.50      169.33     24.22 o 
   7  18  17        1.56       25.37     20.42 o 
   8  18  17        9.02       43.18     24.60 o 
   1  19  17       81.91       82.00     29.14 o 
   2  19  17       74.55      106.33     29.41 o 
   3  19  17       11.57        9.33     33.54 o 
   4  19  17        9.69      -52.38     52.38 o 
   5  19  17      107.66      150.27     37.34 o 
   6  19  17       28.07       27.97     22.29 o 
   7  19  17       35.10       37.46     24.21 o 
   8  19  17       52.46       16.40     35.77 o 
   0  20  17      130.38       48.71     52.39 o 
   1  20  17        4.67       22.42     27.53 o 
   2  20  17       34.18       33.89     25.37 o 
   3  20  17       30.86       87.41     29.73 o 
   4  20  17        7.27       21.04     35.72 o 
   5  20  17        0.19       56.06     34.92 o 
   6  20  17      127.76       98.98     41.23 o 
   7  20  17       28.58       34.32     22.70 o 
   1  21  17        1.34       34.11     29.41 o 
   2  21  17       26.40       54.49     69.85 o 
   3  21  17        1.71      -15.78     35.41 o 
   4  21  17       91.46       45.47     36.89 o 
   5  21  17       19.11        9.19     34.92 o 
   6  21  17       52.02       71.98     38.69 o 
   7  21  17        7.59       50.09     39.64 o 
   0  22  17      710.83      587.63     47.82 o 
   1  22  17       99.90      171.72     31.62 o 
   2  22  17        0.15       42.20     31.27 o 
   3  22  17       75.62      146.77     66.63 o 
   4  22  17      243.25      192.08     58.83 o 
   5  22  17      199.49      200.22     45.04 o 
   6  22  17       15.26      -22.06     54.22 o 
   1  23  17       84.06       80.36     27.34 o 
   2  23  17        2.31       48.87     30.40 o 
   3  23  17        3.03      -26.19     27.29 o 
   4  23  17        2.62        5.53     32.27 o 
   5  23  17        2.61      -22.00     32.64 o 
   0  24  17       52.44       60.66     53.31 o 
   1  24  17        4.38       26.98     32.42 o 
   2  24  17        2.07       40.27     40.61 o 
   3  24  17       65.35       13.08     71.69 o 
   4  24  17       47.62       66.37     42.28 o 
   1  25  17       45.48      -19.06     31.79 o 
   2  25  17      125.42      134.41     33.95 o 
   0   0  18      205.65      319.03     54.24 o 
   1   0  18     7811.27     7149.44     87.64 o 
   2   0  18      134.18      104.97     30.68 o 
   3   0  18     1107.01     1063.42     41.24 o 
   4   0  18        0.26      101.09     34.42 o 
   5   0  18      549.38      525.79     37.36 o 
   6   0  18      912.03      878.65     36.34 o 
   7   0  18      109.93      151.17     28.39 o 
   8   0  18       64.99       84.21     24.36 o 
   9   0  18       26.44        5.51     48.71 o 
  10   0  18      619.86      614.25     41.38 o 
  11   0  18       32.37        9.96     44.57 o 
   1   1  18        2.82       -8.46     37.62 o 
   2   1  18     1682.15     1710.41     29.51 o 
   3   1  18       65.58       70.52     21.34 o 
   4   1  18        2.57       66.79     21.89 o 
   5   1  18      165.55      189.28     23.80 o 
   6   1  18     1566.70     1537.61     45.68 o 
   7   1  18      361.40      407.67     21.21 o 
   8   1  18      572.00      637.83     46.72 o 
   9   1  18      219.12      355.66     91.41 o 
  10   1  18        6.72       41.37     34.45 o 
  11   1  18       15.44       -3.35     42.18 o 
  12   1  18       78.61      132.35     36.76 o 
   0   2  18     2803.59     2771.59     52.21 o 
   1   2  18      382.48      320.29     44.14 o 
   2   2  18      369.91      279.19     21.84 o 
   3   2  18      340.46      378.67     19.84 o 
   4   2  18      361.86      434.38     22.85 o 
   5   2  18      271.29      222.04     20.17 o 
   6   2  18      178.31      236.95     21.65 o 
   7   2  18      240.89      301.45     31.29 o 
   8   2  18       40.24       53.82     22.11 o 
   9   2  18       25.75       73.74     28.43 o 
  10   2  18       14.07       12.65     24.53 o 
  11   2  18        2.47       17.63     18.27 o 
   1   3  18      288.06      238.49     28.52 o 
   2   3  18      209.48      218.82     21.22 o 
   3   3  18      196.17      229.16     22.02 o 
   4   3  18     2484.66     2459.23     29.68 o 
   5   3  18        9.17       85.02     29.41 o 
   6   3  18     2684.76     2741.86     39.79 o 
   7   3  18      726.59      805.84     23.95 o 
   8   3  18       67.63       82.89     27.94 o 
   9   3  18       96.64       88.01     19.60 o 
  10   3  18        8.86       -6.68     30.92 o 
  11   3  18       35.67       61.38     23.29 o 
   0   4  18      494.40      423.12     51.51 o 
   1   4  18     4282.38     3921.35     49.37 o 
   2   4  18     1940.09     1669.66     30.02 o 
   3   4  18     3842.56     3889.92     62.44 o 
   4   4  18      160.24      149.95     21.33 o 
   5   4  18      272.34      269.63     26.14 o 
   6   4  18      416.25      422.99     39.28 o 
   7   4  18      164.57      198.50     19.63 o 
   8   4  18      868.07      851.41     49.95 o 
   9   4  18      262.42      265.07     36.36 o 
  10   4  18      226.58      190.48     25.94 o 
  11   4  18        5.30      -25.03     25.03 o 
   1   5  18       49.17       64.13     29.41 o 
   2   5  18       62.48      109.24     23.93 o 
   3   5  18      122.52      121.68     24.43 o 
   4   5  18       17.97       21.05     27.19 o 
   5   5  18      507.94      511.65     24.07 o 
   6   5  18      193.87      180.83     20.14 o 
   7   5  18     2191.69     2066.46     73.64 o 
   8   5  18      105.30       72.45     19.60 o 
   9   5  18        0.27       20.05     20.36 o 
  10   5  18        4.01       33.60     21.86 o 
  11   5  18        9.81       79.66     40.44 o 
   0   6  18       93.65       86.98     30.01 o 
   1   6  18        0.99       29.39     24.73 o 
   2   6  18       19.18       59.11     22.61 o 
   3   6  18      106.08      188.28     22.47 o 
   4   6  18     1651.35     1627.77     26.11 o 
   5   6  18     1565.09     1532.18     52.67 o 
   6   6  18      176.71      126.76     20.11 o 
   7   6  18       78.39      113.72     27.14 o 
   8   6  18       29.75       42.78     21.23 o 
   9   6  18      259.62      267.58     26.40 o 
  10   6  18        1.38       -3.96     19.76 o 
  11   6  18        7.74       22.39     26.45 o 
   1   7  18     1520.59     1527.82     39.20 o 
   2   7  18     1198.62     1224.09     27.17 o 
   3   7  18     1851.76     1794.08     68.89 o 
   4   7  18     1120.52     1188.17     44.24 o 
   5   7  18      119.64      247.46     60.95 o 
   6   7  18      126.40      117.93     28.01 o 
   7   7  18       97.92      108.67     19.70 o 
   8   7  18      131.88      102.81     17.91 o 
   9   7  18       93.32       50.64     21.09 o 
  10   7  18      105.68      110.77     22.98 o 
  11   7  18       34.54       51.14     45.78 o 
   0   8  18      205.23      269.76     31.80 o 
   1   8  18      272.53      246.81     25.23 o 
   2   8  18      309.64      311.75     25.24 o 
   3   8  18     1301.63     1415.12     28.00 o 
   4   8  18     1174.38     1227.02     27.66 o 
   5   8  18        5.73       37.93     22.40 o 
   6   8  18     1152.27     1127.23     68.67 o 
   7   8  18      295.40      348.58     25.70 o 
   8   8  18      195.09      248.68     20.95 o 
   9   8  18      532.30      434.05     30.28 o 
  10   8  18        0.57       19.11     20.71 o 
  11   8  18       90.53      111.34     22.61 o 
   1   9  18     1765.05     1710.67     43.84 o 
   2   9  18     3258.10     3255.01    101.25 o 
   3   9  18     1356.28     1471.33     49.90 o 
   4   9  18       72.55       72.82     26.60 o 
   5   9  18      409.08      484.52     36.64 o 
   6   9  18     1439.17     1382.49     26.70 o 
   7   9  18        7.44       36.36     19.70 o 
   8   9  18       48.38       66.36     19.61 o 
   9   9  18        2.06       11.05     21.10 o 
  10   9  18      180.01      209.90     21.87 o 
  11   9  18      212.09      226.55     25.63 o 
   0  10  18       93.21      148.35     43.37 o 
   1  10  18       35.72       42.42     26.83 o 
   2  10  18     1254.32     1223.45     47.87 o 
   3  10  18      352.23      338.82     23.56 o 
   4  10  18      327.17      403.80     29.12 o 
   5  10  18      237.83      327.79     22.45 o 
   6  10  18     2515.89     2783.93     49.21 o 
   7  10  18       97.59      119.00     22.37 o 
   8  10  18      280.74      235.72     26.80 o 
   9  10  18       61.57       83.39     21.42 o 
  10  10  18       77.99       -8.47     36.48 o 
  11  10  18       37.59       67.64     41.07 o 
   1  11  18     1952.29     1980.74     82.93 o 
   2  11  18      991.73     1091.93     46.51 o 
   3  11  18      479.23      571.28     40.15 o 
   4  11  18        1.16       30.61     20.34 o 
   5  11  18     1685.89     1733.47    103.79 o 
   6  11  18      176.82      185.89     24.94 o 
   7  11  18      670.03      599.72     25.09 o 
   8  11  18       27.75      102.38     20.48 o 
   9  11  18        1.62       42.71     32.90 o 
  10  11  18        0.41       22.74     26.47 o 
   0  12  18      591.61      555.51     54.26 o 
   1  12  18      355.59      373.18     79.53 o 
   2  12  18     2611.55     2648.02     52.80 o 
   3  12  18     1070.96     1060.46     49.70 o 
   4  12  18      184.05      214.38     21.09 o 
   5  12  18       10.03       43.90     29.32 o 
   6  12  18      948.74     1031.36     38.11 o 
   7  12  18       21.88       -1.92     20.25 o 
   8  12  18        0.27       14.85     32.63 o 
   9  12  18      125.90      120.93     24.12 o 
  10  12  18       32.39       53.14     32.77 o 
   1  13  18       27.40       49.44     29.41 o 
   2  13  18      642.59      530.58     86.91 o 
   3  13  18       52.50       69.77     26.41 o 
   4  13  18        2.23        2.80     24.57 o 
   5  13  18      192.89      184.66     21.34 o 
   6  13  18      483.61      446.18     30.52 o 
   7  13  18      397.39      399.75     21.10 o 
   8  13  18       38.20       69.26     30.38 o 
   9  13  18       34.88       75.26     26.58 o 
  10  13  18        0.00       33.13     20.07 o 
   0  14  18      551.85      495.67     37.70 o 
   1  14  18      838.28      927.31     94.29 o 
   2  14  18      556.45      573.02     31.57 o 
   3  14  18      641.57      535.81     41.63 o 
   4  14  18       41.79       46.44     21.32 o 
   5  14  18       69.34       99.32     22.30 o 
   6  14  18      137.34      177.99     22.96 o 
   7  14  18      128.34      134.14     21.36 o 
   8  14  18        8.17       31.25     21.03 o 
   9  14  18       33.81       34.29     21.75 o 
  10  14  18       77.89       44.92     20.30 o 
   1  15  18      512.76      456.40     29.25 o 
   2  15  18      119.17      208.63     53.77 o 
   3  15  18      148.93      102.95     32.17 o 
   4  15  18      103.79      133.26     22.81 o 
   5  15  18       48.89       26.51     22.94 o 
   6  15  18       93.89       76.06     22.01 o 
   7  15  18        8.25       27.49     18.62 o 
   8  15  18       39.94       52.09     21.58 o 
   9  15  18        9.07        2.20     24.23 o 
   0  16  18     1306.78     1121.88     51.54 o 
   1  16  18       50.98      149.93     26.47 o 
   2  16  18       56.51       28.29     24.67 o 
   3  16  18       72.99      124.08     35.84 o 
   4  16  18      912.81     1006.96     40.66 o 
   5  16  18      229.03      194.39     24.86 o 
   6  16  18       68.96       66.43     20.84 o 
   7  16  18        4.36       15.25     20.26 o 
   8  16  18       46.09       54.26     22.24 o 
   9  16  18        0.67       20.20     21.61 o 
   1  17  18        9.91       27.05     24.67 o 
   2  17  18      166.93      138.07     25.02 o 
   3  17  18        0.19       38.39     25.32 o 
   4  17  18       35.73       56.79     41.85 o 
   5  17  18       25.24       45.12     25.17 o 
   6  17  18        0.57       28.47     26.80 o 
   7  17  18       69.38       57.99     20.91 o 
   8  17  18       53.74       30.49     26.40 o 
   0  18  18     1637.19     1834.65     58.91 o 
   1  18  18        8.99       28.37     61.12 o 
   2  18  18       56.52       73.19     27.14 o 
   3  18  18      125.00      135.79     29.73 o 
   4  18  18      126.76      160.85     38.60 o 
   5  18  18        4.23       24.43     27.14 o 
   6  18  18       53.69       81.09     21.69 o 
   7  18  18      145.06      150.11     34.05 o 
   8  18  18        1.15       34.98     35.15 o 
   1  19  18      857.52      916.81     39.01 o 
   2  19  18       66.96       40.15     29.24 o 
   3  19  18        0.13       -6.61     28.90 o 
   4  19  18      423.89      308.90     31.72 o 
   5  19  18       13.31       33.32     32.22 o 
   6  19  18       27.57       69.14     28.45 o 
   7  19  18      208.04      235.44     45.81 o 
   8  19  18       38.55        5.51     54.22 o 
   0  20  18       77.13      120.40     51.47 o 
   1  20  18      494.16      424.65     33.10 o 
   2  20  18       70.43      100.02     35.41 o 
   3  20  18       27.87       52.97     35.84 o 
   4  20  18      784.68      620.73     64.84 o 
   5  20  18      121.81       95.59     54.23 o 
   6  20  18      115.64      115.13     31.37 o 
   7  20  18       59.19       86.35     24.88 o 
   1  21  18       37.26       60.00     30.09 o 
   2  21  18       66.09      167.40     36.39 o 
   3  21  18        0.37       42.10     25.01 o 
   4  21  18       10.47       32.98     29.74 o 
   5  21  18        3.43      -11.95     51.47 o 
   6  21  18        5.88       -8.97     32.64 o 
   0  22  18      196.41      184.76     41.36 o 
   1  22  18       26.14       12.41     27.29 o 
   2  22  18       36.48       70.20     48.25 o 
   3  22  18       55.21       64.79     26.64 o 
   4  22  18        1.60      -11.53     26.92 o 
   5  22  18        1.01      -12.17     33.34 o 
   6  22  18      380.97      315.32     62.51 o 
   1  23  18        6.71        8.60     30.21 o 
   2  23  18      220.58      185.69     39.97 o 
   3  23  18        6.77       27.82     29.64 o 
   4  23  18       20.11       79.07     30.59 o 
   5  23  18       47.37       51.27     33.28 o 
   0  24  18       45.46       83.63     56.06 o 
   1  24  18        6.31       71.75     90.98 o 
   2  24  18        3.19       60.76     33.32 o 
   3  24  18       33.00       67.61     54.22 o 
   4  24  18      121.41      -20.46     71.69 o 
   1  25  18        1.50       50.38     52.84 o 
   2  25  18      205.39      127.77     41.60 o 
   1   1  19      829.29      760.56     34.38 o 
   2   1  19        4.11       34.77     22.59 o 
   3   1  19     3661.90     3676.45     66.97 o 
   4   1  19      194.08      178.81     17.21 o 
   5   1  19      199.56      202.68     31.57 o 
   6   1  19     2477.88     2582.40     62.00 o 
   7   1  19       37.40       64.86     20.70 o 
   8   1  19      195.12      218.72     20.66 o 
   9   1  19      153.92      172.51     23.98 o 
  10   1  19        0.15       29.34     43.56 o 
  11   1  19      136.29      150.86     20.70 o 
   0   2  19     2136.61     2284.31     94.10 o 
   1   2  19      630.23      680.17     32.83 o 
   2   2  19     2077.65     2080.60     61.90 o 
   3   2  19        1.22        4.91     20.03 o 
   4   2  19      268.89      311.79     18.95 o 
   5   2  19        8.06       30.92     19.49 o 
   6   2  19      629.77      627.59     21.11 o 
   7   2  19      785.86      835.61     25.91 o 
   8   2  19      105.12       96.25     18.76 o 
   9   2  19      362.36      361.47     24.96 o 
  10   2  19        2.07       21.25     25.42 o 
  11   2  19        0.37       18.19     19.37 o 
   1   3  19     1030.36     1126.23     41.03 o 
   2   3  19        0.02       18.75     18.32 o 
   3   3  19     3696.15     4014.42     37.62 o 
   4   3  19      210.91      239.72     23.56 o 
   5   3  19      125.37      162.16     41.29 o 
   6   3  19      943.10      952.65     37.83 o 
   7   3  19      710.53      737.13     22.08 o 
   8   3  19      219.80      201.20     28.14 o 
   9   3  19       70.83       89.22     24.19 o 
  10   3  19      125.34      195.12     25.93 o 
  11   3  19        0.01       19.13     35.13 o 
   0   4  19     2916.64     2921.85     45.68 o 
   1   4  19      890.93      901.26     34.87 o 
   2   4  19     1386.90     1379.04     28.94 o 
   3   4  19     1538.20     1447.59     26.79 o 
   4   4  19     1155.96     1095.66     27.71 o 
   5   4  19       13.95       -7.99     23.83 o 
   6   4  19      232.25      257.40     20.17 o 
   7   4  19      634.91      694.10     21.77 o 
   8   4  19        0.00       26.35     39.28 o 
   9   4  19        4.44       44.53     19.40 o 
  10   4  19      227.43      233.94     18.77 o 
  11   4  19      196.14       81.84     52.85 o 
   1   5  19       89.62       85.69     23.09 o 
   2   5  19     2854.95     2758.16     30.49 o 
   3   5  19     1558.40     1675.53     30.85 o 
   4   5  19       80.93       69.95     19.81 o 
   5   5  19       88.00      122.29     26.40 o 
   6   5  19     1870.28     1916.58     50.75 o 
   7   5  19       59.07       48.19     28.29 o 
   8   5  19      100.15      122.94     21.93 o 
   9   5  19       18.30       -2.62     22.95 o 
  10   5  19        4.99       22.39     20.17 o 
  11   5  19        0.17       67.89     22.81 o 
   0   6  19     1207.86     1132.07     64.92 o 
   1   6  19      379.84      387.28     25.25 o 
   2   6  19      603.15      552.99     24.26 o 
   3   6  19      466.27      484.96     27.38 o 
   4   6  19      157.94      170.98     21.70 o 
   5   6  19      475.28      444.43     25.52 o 
   6   6  19     1464.68     1672.50     55.54 o 
   7   6  19       70.11       57.98     20.74 o 
   8   6  19        9.13        7.88     19.21 o 
   9   6  19      210.26      235.32     43.52 o 
  10   6  19       95.27       67.84     35.02 o 
  11   6  19        0.07        6.18     32.77 o 
   1   7  19      575.14      567.33     26.70 o 
   2   7  19      335.51      351.59     25.19 o 
   3   7  19      907.01     1032.86     35.98 o 
   4   7  19        0.77       28.75     26.06 o 
   5   7  19      102.15      111.31     20.59 o 
   6   7  19      112.74       97.65     31.79 o 
   7   7  19        6.59       11.57     25.27 o 
   8   7  19      156.13      149.73     19.10 o 
   9   7  19       42.59       57.15     20.82 o 
  10   7  19       54.45       64.57     26.53 o 
  11   7  19      233.73      216.36     33.50 o 
   0   8  19     3182.29     3171.17    110.34 o 
   1   8  19      245.79      381.40     64.32 o 
   2   8  19      229.94      295.41     30.60 o 
   3   8  19      405.43      379.32     24.56 o 
   4   8  19      384.70      474.80     29.03 o 
   5   8  19     1259.59     1325.44     29.91 o 
   6   8  19      225.74      261.18     19.64 o 
   7   8  19      204.01      209.96     19.98 o 
   8   8  19       29.83       31.02     24.34 o 
   9   8  19      108.66      106.39     22.22 o 
  10   8  19        2.04       47.59     17.89 o 
  11   8  19       33.46       32.07     40.53 o 
   1   9  19     1759.40     1735.62     42.69 o 
   2   9  19      244.35      253.20     39.07 o 
   3   9  19       53.46       64.21     22.25 o 
   4   9  19      282.55      318.65     32.64 o 
   5   9  19       27.10       64.46     19.28 o 
   6   9  19      269.06      250.94     24.80 o 
   7   9  19       26.06       40.75     20.69 o 
   8   9  19      291.66      263.38     21.78 o 
   9   9  19       86.37       91.45     32.50 o 
  10   9  19       75.88       36.36     20.95 o 
  11   9  19       78.57       75.91     26.68 o 
   0  10  19      258.74      273.18     34.30 o 
   1  10  19      238.61      162.01     25.49 o 
   2  10  19      607.36      562.89     39.55 o 
   3  10  19      119.26      160.10     23.15 o 
   4  10  19       37.54       73.57     21.49 o 
   5  10  19        0.03        8.17     19.20 o 
   6  10  19       95.17       90.97     19.55 o 
   7  10  19        1.96       17.38     18.38 o 
   8  10  19      301.78      300.24     43.26 o 
   9  10  19       95.75       71.53     25.60 o 
  10  10  19        4.46       48.27     19.97 o 
   1  11  19       45.69       71.37     25.54 o 
   2  11  19     1051.07     1036.04     42.79 o 
   3  11  19      297.74      256.83     21.99 o 
   4  11  19     1302.25     1323.88     27.09 o 
   5  11  19      688.11      735.31     50.31 o 
   6  11  19      268.29      328.93     24.95 o 
   7  11  19      826.21      755.80     38.96 o 
   8  11  19        3.41       -2.69     21.49 o 
   9  11  19       26.39       69.80     33.41 o 
  10  11  19       39.99       55.75     21.40 o 
   0  12  19    10542.97    11391.42     94.04 o 
   1  12  19        9.72       49.80     25.97 o 
   2  12  19      790.01      804.19     60.02 o 
   3  12  19       59.93       63.35     32.59 o 
   4  12  19      394.08      441.81     23.83 o 
   5  12  19       20.86       69.27     22.45 o 
   6  12  19       27.23       40.90     25.00 o 
   7  12  19      174.97      204.79     23.63 o 
   8  12  19      294.43      296.34     51.08 o 
   9  12  19       72.24       78.78     19.90 o 
  10  12  19        5.82       66.49     29.58 o 
   1  13  19       53.45       92.22     35.41 o 
   2  13  19     3241.96     3024.52    104.71 o 
   3  13  19      260.31      269.26     28.67 o 
   4  13  19        5.35       -6.52     21.63 o 
   5  13  19       85.86       73.05     26.27 o 
   6  13  19       32.46       65.72     22.39 o 
   7  13  19       79.39       78.23     20.49 o 
   8  13  19        3.61        1.93     20.55 o 
   9  13  19        0.94        8.94     23.91 o 
  10  13  19        1.22       57.23     26.87 o 
   0  14  19      131.76       49.63     34.01 o 
   1  14  19      451.49      516.70     67.12 o 
   2  14  19       21.23       11.20     23.71 o 
   3  14  19        9.31      -17.80     29.32 o 
   4  14  19      191.53      178.59     22.28 o 
   5  14  19       91.39       70.75     22.22 o 
   6  14  19      181.51      173.68     21.02 o 
   7  14  19       80.65       99.10     22.93 o 
   8  14  19      299.54      222.81     21.68 o 
   9  14  19       78.50       74.43     19.57 o 
   1  15  19      124.46      185.92     33.15 o 
   2  15  19        3.11       38.42     23.29 o 
   3  15  19        2.50       40.44     31.25 o 
   4  15  19        1.40       20.13     23.36 o 
   5  15  19      227.46      237.88     23.75 o 
   6  15  19       86.04       87.07     20.22 o 
   7  15  19        2.81      -10.13     20.43 o 
   8  15  19       65.97       33.79     21.34 o 
   9  15  19        2.97       41.85     33.83 o 
   0  16  19      204.54      175.57     34.93 o 
   1  16  19       10.77        2.19     24.82 o 
   2  16  19       34.80       50.41     32.47 o 
   3  16  19      298.33      256.29     29.35 o 
   4  16  19        6.41        3.56     28.83 o 
   5  16  19       37.93       29.04     25.55 o 
   6  16  19       31.91       17.04     20.63 o 
   7  16  19      113.38      110.91     24.32 o 
   8  16  19       24.02       11.38     23.89 o 
   9  16  19        3.63      -23.39     23.39 o 
   1  17  19      557.20      533.36     80.92 o 
   2  17  19        0.18       31.08     40.44 o 
   3  17  19      391.56      355.78     37.69 o 
   4  17  19        2.88       53.82     32.33 o 
   5  17  19        1.47       45.11     24.03 o 
   6  17  19        0.19        2.84     22.54 o 
   7  17  19      222.53      194.93     29.85 o 
   8  17  19       67.56       51.75     24.08 o 
   0  18  19        4.04      -47.79     47.79 o 
   1  18  19       14.26       46.30     24.02 o 
   2  18  19      116.32      161.45     29.54 o 
   3  18  19      386.60      405.95     47.81 o 
   4  18  19       64.28       69.85     51.47 o 
   5  18  19      143.55      164.36     34.46 o 
   6  18  19      114.21      136.84     30.35 o 
   7  18  19       41.44       63.02     23.99 o 
   8  18  19        5.79       30.25     23.98 o 
   1  19  19      163.73      225.43     33.09 o 
   2  19  19        0.18       60.81     65.25 o 
   3  19  19       31.52       65.17     30.79 o 
   4  19  19       14.09      111.40     36.32 o 
   5  19  19      199.58      243.05     36.63 o 
   6  19  19      113.80      131.41     25.21 o 
   7  19  19        3.13       43.62     25.00 o 
   0  20  19     1516.17     1610.57     64.42 o 
   1  20  19        1.64       76.27     55.14 o 
   2  20  19      531.61      529.27     33.58 o 
   3  20  19      147.07      158.97     31.45 o 
   4  20  19      222.04      166.37     33.09 o 
   5  20  19        4.46       53.30     38.60 o 
   6  20  19      368.65      418.56     42.32 o 
   7  20  19       83.20       97.32     26.04 o 
   1  21  19      158.31      200.35     27.11 o 
   2  21  19        3.95       48.42     34.73 o 
   3  21  19       31.59      100.26     50.09 o 
   4  21  19      189.31      192.69     43.66 o 
   5  21  19      196.19      156.97     52.85 o 
   6  21  19        0.34       52.38     40.44 o 
   0  22  19      160.92       96.51     38.60 o 
   1  22  19      501.71      410.14     35.56 o 
   2  22  19        7.46        5.55     35.72 o 
   3  22  19       94.05      100.43     63.88 o 
   4  22  19       64.48       51.66     31.45 o 
   5  22  19      258.86      264.75     56.99 o 
   1  23  19      365.51      293.63     34.63 o 
   2  23  19       87.33       59.39     32.12 o 
   3  23  19      183.48      183.76     49.63 o 
   4  23  19       23.57       31.07     62.49 o 
   0  24  19       16.46       66.17     55.14 o 
   1  24  19       75.72      141.84    163.60 o 
   2  24  19        3.11       19.96     81.79 o 
   3  24  19      144.57       88.53     33.95 o 
   1  25  19        4.88       20.01     40.61 o 
   0   0  20     2977.21     3187.80     72.05 o 
   1   0  20     7902.23     8160.83     92.20 o 
   2   0  20     8365.58     8523.96     68.49 o 
   3   0  20      609.75      531.26     28.24 o 
   4   0  20        0.00       29.96     24.21 o 
   5   0  20     2135.26     1926.48    131.32 o 
   6   0  20      366.68      413.72     27.96 o 
   7   0  20     2491.73     2698.92     41.07 o 
   8   0  20      278.21      297.14     31.72 o 
   9   0  20        3.63       26.32     27.20 o 
  10   0  20      182.08      138.79     39.52 o 
  11   0  20      162.04       78.77     30.79 o 
   1   1  20      336.94      303.83     73.10 o 
   2   1  20      124.93      125.82     20.80 o 
   3   1  20      545.02      491.65     21.11 o 
   4   1  20      612.85      621.95     20.11 o 
   5   1  20       95.30      125.07     27.99 o 
   6   1  20      924.67      947.94     44.00 o 
   7   1  20      413.11      485.11     27.47 o 
   8   1  20      321.92      297.65     21.11 o 
   9   1  20        8.71        6.94     23.29 o 
  10   1  20        4.85      153.41     30.09 o 
  11   1  20       46.98       19.22     24.54 o 
   0   2  20     5890.70     5953.05     95.14 o 
   1   2  20        3.15      -13.31     23.94 o 
   2   2  20     2181.32     2082.90     28.69 o 
   3   2  20        3.62       44.94     24.55 o 
   4   2  20      915.67      875.47     24.13 o 
   5   2  20       77.72      105.00     19.73 o 
   6   2  20     2420.78     2428.15     25.91 o 
   7   2  20      101.06      119.74     20.88 o 
   8   2  20      208.64      247.36     25.61 o 
   9   2  20       14.16       -7.18     28.20 o 
  10   2  20      144.82       81.04     26.53 o 
  11   2  20       92.81      104.85     23.51 o 
   1   3  20      766.11      775.05     39.04 o 
   2   3  20       10.26       47.47     21.88 o 
   3   3  20      134.55      120.63     20.77 o 
   4   3  20       51.48       76.49     19.69 o 
   5   3  20       28.77       35.60     18.21 o 
   6   3  20        3.18       26.65     24.56 o 
   7   3  20        0.04       46.28     18.96 o 
   8   3  20      323.27      358.06     33.04 o 
   9   3  20      350.34      396.47     23.98 o 
  10   3  20       17.89       20.25     26.65 o 
  11   3  20        8.18       15.92     26.93 o 
   0   4  20      138.14      175.66     29.42 o 
   1   4  20       19.64       44.41     25.30 o 
   2   4  20      703.16      686.66     24.23 o 
   3   4  20        3.22      -20.09     20.09 o 
   4   4  20     1789.61     1733.34     38.29 o 
   5   4  20      922.65     1035.02     48.63 o 
   6   4  20     1213.41     1263.61     32.94 o 
   7   4  20      239.15      267.29     19.86 o 
   8   4  20        0.19       18.29     37.50 o 
   9   4  20      156.95      151.69     29.20 o 
  10   4  20       43.76       74.05     20.68 o 
  11   4  20       22.71       16.06     25.67 o 
   1   5  20       15.26        9.93     24.64 o 
   2   5  20        0.77       30.18     23.57 o 
   3   5  20        0.08       20.97     18.82 o 
   4   5  20      104.21      124.83     22.31 o 
   5   5  20      582.47      700.87     29.07 o 
   6   5  20      552.34      514.01     22.13 o 
   7   5  20      212.99      243.49     25.43 o 
   8   5  20        2.47        1.97     19.79 o 
   9   5  20       32.11       43.24     25.47 o 
  10   5  20        0.55       28.91     23.61 o 
  11   5  20       19.15       40.23     23.13 o 
   0   6  20      418.09      412.52     37.70 o 
   1   6  20      127.46      150.24     22.19 o 
   2   6  20      763.41      893.68     28.41 o 
   3   6  20        1.60        8.57     22.95 o 
   4   6  20      465.07      450.47     40.88 o 
   5   6  20       18.77       19.19     20.53 o 
   6   6  20       15.72       15.82     24.09 o 
   7   6  20      230.57      278.25     40.88 o 
   8   6  20       10.67       -4.27     28.52 o 
   9   6  20        2.70       55.67     20.85 o 
  10   6  20      226.61      212.80     52.81 o 
  11   6  20       10.21       18.50     29.65 o 
   1   7  20       54.04       75.22     26.64 o 
   2   7  20     1166.36     1028.77     45.90 o 
   3   7  20       17.39       13.53     19.24 o 
   4   7  20      114.41      124.36     21.95 o 
   5   7  20      489.11      540.63     22.54 o 
   6   7  20     4350.03     4285.19     83.74 o 
   7   7  20       67.53       86.21     23.03 o 
   8   7  20        1.20       34.42     19.35 o 
   9   7  20       26.51       31.87     26.66 o 
  10   7  20        1.18       -0.04     28.64 o 
  11   7  20      112.54       66.53     30.03 o 
   0   8  20       51.40       42.67     35.38 o 
   1   8  20      126.42      148.23     23.81 o 
   2   8  20     4592.76     4555.85     52.33 o 
   3   8  20     2069.80     2049.66     93.72 o 
   4   8  20       28.88       60.71     21.92 o 
   5   8  20        3.36        3.63     23.71 o 
   6   8  20       19.62        0.20     19.54 o 
   7   8  20      106.14       83.66     22.77 o 
   8   8  20       35.91       31.67     28.52 o 
   9   8  20        3.45        3.04     18.67 o 
  10   8  20       27.71       26.16     22.42 o 
  11   8  20       96.31      160.51     32.33 o 
   1   9  20      986.92     1027.87     25.51 o 
   2   9  20       26.21       82.08     35.73 o 
   3   9  20      483.82      529.22     24.95 o 
   4   9  20      196.57      193.61     23.98 o 
   5   9  20        0.16       45.23     26.47 o 
   6   9  20       55.19       43.73     21.09 o 
   7   9  20      371.44      321.81     35.82 o 
   8   9  20       66.21       60.24     19.03 o 
   9   9  20       43.87       -7.38     20.17 o 
  10   9  20      225.13      202.44     44.25 o 
   0  10  20     3608.63     3898.85     64.18 o 
   1  10  20     1547.33     1627.30     35.76 o 
   2  10  20     1937.49     2085.88     50.91 o 
   3  10  20      261.96      255.50     27.07 o 
   4  10  20       91.81      118.98     22.12 o 
   5  10  20      624.20      631.79     21.77 o 
   6  10  20        7.63        4.14     24.57 o 
   7  10  20      183.35      209.79     29.12 o 
   8  10  20       67.80       31.94     20.19 o 
   9  10  20       64.34       60.78     22.95 o 
  10  10  20      372.75      305.21     39.54 o 
   1  11  20     1620.47     1646.82     35.08 o 
   2  11  20       13.80        8.50     29.09 o 
   3  11  20       99.71       75.87     20.66 o 
   4  11  20      238.15      224.81     20.22 o 
   5  11  20       41.96       70.30     19.93 o 
   6  11  20     1120.42     1215.46     52.99 o 
   7  11  20       73.06       73.26     18.90 o 
   8  11  20       85.99       86.08     21.39 o 
   9  11  20        7.96       18.16     22.89 o 
  10  11  20      107.92       90.95     29.86 o 
   0  12  20      264.03      249.14     36.77 o 
   1  12  20      114.63       97.12     63.42 o 
   2  12  20       58.68      105.42     25.54 o 
   3  12  20      282.64      244.45     27.78 o 
   4  12  20       12.06        5.61     19.72 o 
   5  12  20        0.36       36.03     21.98 o 
   6  12  20       46.29       67.16     22.70 o 
   7  12  20       24.03       36.27     18.98 o 
   8  12  20      172.21      141.39     21.83 o 
   9  12  20       11.72       83.91     21.15 o 
  10  12  20      252.34      197.05     56.12 o 
   1  13  20        2.54        3.27     28.20 o 
   2  13  20      221.36      222.00     30.41 o 
   3  13  20       79.36      122.01     35.96 o 
   4  13  20      113.76       75.19     25.15 o 
   5  13  20       49.85       52.42     20.49 o 
   6  13  20      186.16      220.86     21.37 o 
   7  13  20       67.59       72.72     20.72 o 
   8  13  20       69.63       74.95     24.54 o 
   9  13  20      108.17      111.25     28.40 o 
  10  13  20       62.85       50.06     25.03 o 
   0  14  20     2349.95     2632.66     61.74 o 
   1  14  20       36.79       14.29     49.17 o 
   2  14  20      255.65      173.13     34.47 o 
   3  14  20       46.44      117.72     53.31 o 
   4  14  20       26.55       24.18     20.91 o 
   5  14  20       22.13       28.36     20.47 o 
   6  14  20        7.85       20.10     20.16 o 
   7  14  20      239.02      285.65     22.89 o 
   8  14  20       29.60       44.48     20.75 o 
   9  14  20       72.24       48.76     25.35 o 
   1  15  20      769.97      813.82     30.24 o 
   2  15  20     2911.99     2864.54     46.27 o 
   3  15  20      510.20      445.96     49.65 o 
   4  15  20      539.57      514.87     30.86 o 
   5  15  20       49.20       31.97     25.03 o 
   6  15  20       28.43       55.03     19.49 o 
   7  15  20        3.61        8.01     26.13 o 
   8  15  20        3.46       22.00     21.06 o 
   9  15  20      139.74       76.72     31.57 o 
   0  16  20      162.79      159.94     34.01 o 
   1  16  20      197.76      204.80     27.37 o 
   2  16  20        6.80        1.01     56.52 o 
   3  16  20       10.28       79.93    116.26 o 
   4  16  20       49.72       55.23     39.08 o 
   5  16  20        3.79       43.55     22.60 o 
   6  16  20      119.59      148.27     23.86 o 
   7  16  20      205.60      189.46     22.51 o 
   8  16  20      114.15       82.87     27.33 o 
   9  16  20        4.48       -5.33     22.35 o 
   1  17  20        0.81       44.19     23.01 o 
   2  17  20        2.86       98.68     34.42 o 
   3  17  20        5.54       36.47     66.63 o 
   4  17  20       29.04       39.52     47.79 o 
   5  17  20       17.87       24.97     28.47 o 
   6  17  20       92.30       90.21     24.08 o 
   7  17  20       23.43       12.00     25.87 o 
   8  17  20       23.47       51.82     24.33 o 
   0  18  20       62.38       71.69     48.71 o 
   1  18  20       18.96       62.63     28.87 o 
   2  18  20      116.67      172.87     36.40 o 
   3  18  20       87.84      117.70     40.90 o 
   4  18  20       52.22      106.61     38.60 o 
   5  18  20       13.17        1.42     29.25 o 
   6  18  20      100.99       79.77     28.35 o 
   7  18  20        2.54       13.63     23.98 o 
   8  18  20       42.14       43.61     21.65 o 
   1  19  20      340.03      288.01     31.95 o 
   2  19  20      790.31      722.62     35.12 o 
   3  19  20      162.19      115.32     29.87 o 
   4  19  20       47.89       45.95     25.99 o 
   5  19  20      177.50      230.71     53.31 o 
   6  19  20       11.21       18.87     26.16 o 
   7  19  20        4.36       38.30     27.94 o 
   0  20  20      231.54      273.93     51.48 o 
   1  20  20       11.90       21.60     36.39 o 
   2  20  20       58.98       63.84     26.31 o 
   3  20  20      277.18      308.19     51.48 o 
   4  20  20       79.16       95.86     55.15 o 
   5  20  20        0.03       21.14     53.30 o 
   6  20  20       65.87       65.72     30.84 o 
   7  20  20        0.04       23.54     26.98 o 
   1  21  20       23.85       44.36     29.73 o 
   2  21  20      328.32      294.85     30.87 o 
   3  21  20      176.23      210.27     79.97 o 
   4  21  20        0.09       28.15     31.75 o 
   5  21  20       15.30       29.47     27.92 o 
   6  21  20        5.65       41.36     54.22 o 
   0  22  20       90.05      120.40     52.39 o 
   1  22  20        9.86      -28.56     28.56 o 
   2  22  20       53.03       29.79     36.32 o 
   3  22  20       42.68       22.73     82.71 o 
   4  22  20        0.25       65.78     35.38 o 
   5  22  20        0.89        2.11     26.65 o 
   1  23  20       34.47       38.39     73.98 o 
   2  23  20       18.97       87.10     38.01 o 
   3  23  20      126.91       68.14     39.39 o 
   4  23  20       17.16      -18.53     27.92 o 
   0  24  20      145.99       53.31     39.52 o 
   1  24  20        7.93       31.11     51.01 o 
   2  24  20       88.70        4.92     37.68 o 
   3  24  20       10.48       73.68     39.93 o 
   1   1  21     2346.06     2311.41     42.76 o 
   2   1  21      331.40      305.57     19.59 o 
   3   1  21     2908.62     3127.84     37.83 o 
   4   1  21     1423.10     1412.93     36.95 o 
   5   1  21      923.51      907.46     29.75 o 
   6   1  21      642.36      649.75     20.99 o 
   7   1  21      583.08      616.54     29.73 o 
   8   1  21       58.97       70.26     21.76 o 
   9   1  21       40.54       79.65     24.85 o 
  10   1  21      383.08      378.68     50.10 o 
  11   1  21       51.23       81.23     35.79 o 
   0   2  21     4580.92     4323.94    127.77 o 
   1   2  21        9.73       21.85     20.27 o 
   2   2  21     1597.87     1619.88     25.69 o 
   3   2  21      321.23      334.33     21.52 o 
   4   2  21        3.69       -9.43     22.02 o 
   5   2  21       98.55       74.88     20.36 o 
   6   2  21      269.99      249.93     20.83 o 
   7   2  21      324.03      348.30     19.71 o 
   8   2  21      765.37      898.79     65.45 o 
   9   2  21      108.45      178.73     25.81 o 
  10   2  21      169.09      172.79     55.89 o 
  11   2  21      112.13      134.00     46.75 o 
   1   3  21      253.08      175.65     26.61 o 
   2   3  21        0.26       -9.29     20.78 o 
   3   3  21     1132.49     1053.90     26.41 o 
   4   3  21       66.94       76.69     18.31 o 
   5   3  21      751.32      748.89     27.09 o 
   6   3  21        1.93       16.52     20.43 o 
   7   3  21       35.90       79.98     18.43 o 
   8   3  21      230.75      293.27     28.92 o 
   9   3  21      206.88      177.00     29.37 o 
  10   3  21       34.49       16.26     23.23 o 
  11   3  21      244.24      253.45     31.57 o 
   0   4  21     1250.03     1227.88     96.69 o 
   1   4  21      665.58      625.83     30.41 o 
   2   4  21       24.90       71.45     31.37 o 
   3   4  21      315.69      373.15     20.71 o 
   4   4  21      334.45      356.72     23.28 o 
   5   4  21     1445.25     1438.93     30.03 o 
   6   4  21      378.81      377.99     33.04 o 
   7   4  21      251.52      272.20     19.74 o 
   8   4  21      214.05      238.30     47.83 o 
   9   4  21       64.61       65.08     23.15 o 
  10   4  21      362.71      280.31     23.91 o 
  11   4  21      154.61      120.21     23.67 o 
   1   5  21       69.24      101.69     21.87 o 
   2   5  21       29.22       40.95     31.29 o 
   3   5  21      764.02      708.17     25.37 o 
   4   5  21        4.99       22.03     24.41 o 
   5   5  21     2641.69     2716.74     51.10 o 
   6   5  21     1228.03     1496.20     29.02 o 
   7   5  21      194.01      230.42     21.10 o 
   8   5  21      229.15      265.58     21.65 o 
   9   5  21       25.43       40.13     20.21 o 
  10   5  21        8.83       30.13     20.72 o 
  11   5  21        3.53        3.31     26.30 o 
   0   6  21      541.22      640.89     34.20 o 
   1   6  21       10.69       66.81     23.03 o 
   2   6  21     1009.78      983.91     31.03 o 
   3   6  21      337.22      341.86     21.73 o 
   4   6  21     4718.20     5023.73    140.92 o 
   5   6  21       86.49       89.02     19.38 o 
   6   6  21      849.94      813.54     37.97 o 
   7   6  21      164.11      125.30     20.65 o 
   8   6  21      288.14      384.29     21.89 o 
   9   6  21        1.34       61.37     24.91 o 
  10   6  21       44.00       47.14     17.97 o 
  11   6  21       30.91      116.12     30.18 o 
   1   7  21       16.14       -2.79     22.51 o 
   2   7  21      395.05      412.68     32.32 o 
   3   7  21     2598.44     2612.93     34.33 o 
   4   7  21        1.63        5.84     23.55 o 
   5   7  21      252.33      200.50     21.39 o 
   6   7  21      459.78      568.27     56.34 o 
   7   7  21       53.42       70.28     37.16 o 
   8   7  21       14.96       35.52     42.32 o 
   9   7  21      302.61      294.76     22.86 o 
  10   7  21       90.92      115.71     28.65 o 
  11   7  21       73.04       65.49     34.39 o 
   0   8  21      265.06      230.25     28.68 o 
   1   8  21      958.48      912.40     30.68 o 
   2   8  21        3.54       81.29     73.98 o 
   3   8  21      283.70      267.38     27.08 o 
   4   8  21      462.37      478.18     22.46 o 
   5   8  21       32.81       51.01     20.09 o 
   6   8  21      758.08      700.95     31.30 o 
   7   8  21       80.43       54.56     21.93 o 
   8   8  21      166.59      198.54     30.91 o 
   9   8  21       77.95      112.01     31.47 o 
  10   8  21      106.58      123.58     21.69 o 
  11   8  21        0.74      -18.38     34.92 o 
   1   9  21      364.60      374.59     23.02 o 
   2   9  21     1597.66     1705.53     52.95 o 
   3   9  21      535.79      638.37     22.10 o 
   4   9  21      873.30      858.26     52.60 o 
   5   9  21       13.29       29.91     23.86 o 
   6   9  21      570.01      553.04     31.32 o 
   7   9  21       95.02       65.57     18.70 o 
   8   9  21       66.28       75.93     19.22 o 
   9   9  21      186.94      197.13     25.06 o 
  10   9  21       34.88       56.94     23.60 o 
   0  10  21       81.16       65.51     41.04 o 
   1  10  21       93.20      107.98     24.29 o 
   2  10  21     1892.22     1826.61     49.58 o 
   3  10  21      623.15      747.46    155.37 o 
   4  10  21       39.49       26.43     23.53 o 
   5  10  21      891.09      860.79     26.02 o 
   6  10  21      640.68      563.03     47.52 o 
   7  10  21        1.08       30.54     19.74 o 
   8  10  21      193.35      206.04     21.46 o 
   9  10  21       29.39       35.44     18.39 o 
  10  10  21       18.99       46.35     31.17 o 
   1  11  21     1721.21     1901.06     52.57 o 
   2  11  21     1187.99     1299.52     39.61 o 
   3  11  21      205.90      226.03     35.29 o 
   4  11  21       18.44       33.15     24.12 o 
   5  11  21      116.76      121.13     22.94 o 
   6  11  21       81.39      114.34     30.51 o 
   7  11  21      273.94      271.39     22.13 o 
   8  11  21      108.61       98.77     28.26 o 
   9  11  21        2.95       12.02     19.12 o 
  10  11  21       79.52       71.51     28.60 o 
   0  12  21     4832.82     4781.67     72.10 o 
   1  12  21       27.42      112.25     27.37 o 
   2  12  21       89.13       78.44     27.08 o 
   3  12  21      688.51      704.97     29.90 o 
   4  12  21      663.54      649.67     26.57 o 
   5  12  21       32.98       -0.02     25.35 o 
   6  12  21      700.68      720.37     46.06 o 
   7  12  21      547.14      548.06     58.54 o 
   8  12  21       92.45       85.90     45.37 o 
   9  12  21        1.86       44.14     21.69 o 
  10  12  21        6.48       23.63     20.44 o 
   1  13  21      546.47      560.02     30.70 o 
   2  13  21      386.70      390.98     26.66 o 
   3  13  21      246.67      244.31     31.21 o 
   4  13  21      534.30      521.86     27.07 o 
   5  13  21       90.51       70.02     22.52 o 
   6  13  21      218.00      240.38     51.35 o 
   7  13  21       48.51       71.92     21.16 o 
   8  13  21      619.27      558.01     39.55 o 
   9  13  21       39.55       38.93     29.68 o 
   0  14  21       76.67      138.78     45.04 o 
   1  14  21      654.88      680.87     63.00 o 
   2  14  21      261.35      305.87     70.33 o 
   3  14  21      238.59      245.73     36.56 o 
   4  14  21      530.92      564.03     33.05 o 
   5  14  21       25.19       28.53     33.30 o 
   6  14  21       60.42      113.78     32.45 o 
   7  14  21      320.05      287.80     35.96 o 
   8  14  21       81.92       88.26     23.58 o 
   9  14  21       16.91       -8.49     25.20 o 
   1  15  21        9.34       27.47     33.54 o 
   2  15  21        2.11       32.43     65.71 o 
   3  15  21        4.49      -17.46     34.92 o 
   4  15  21        4.19      -17.29     28.25 o 
   5  15  21      399.10      351.78     28.13 o 
   6  15  21       49.09       16.48     19.10 o 
   7  15  21       64.58      122.19     23.64 o 
   8  15  21      156.91      192.44     26.69 o 
   9  15  21       26.96       60.43     24.05 o 
   0  16  21      136.19      110.30     32.17 o 
   1  16  21       28.84       31.23     33.35 o 
   2  16  21       87.35      106.16     37.22 o 
   3  16  21      150.63      134.86     27.57 o 
   4  16  21      309.67      367.71     33.60 o 
   5  16  21       77.23       75.42     26.38 o 
   6  16  21       61.04      108.19     21.30 o 
   7  16  21      193.49      158.81     24.10 o 
   8  16  21       18.49       24.42     24.20 o 
   1  17  21      126.48      157.06     31.71 o 
   2  17  21      606.10      605.77     28.89 o 
   3  17  21      155.64      152.07     32.63 o 
   4  17  21       54.93        5.51     34.92 o 
   5  17  21       24.37       58.05     26.13 o 
   6  17  21       22.77       28.63     27.14 o 
   7  17  21        4.71       23.82     24.55 o 
   8  17  21        1.84       -2.55     20.71 o 
   0  18  21      446.82      582.91     52.41 o 
   1  18  21      216.23      191.37     29.81 o 
   2  18  21      140.28      118.60     48.71 o 
   3  18  21      651.80      684.39     51.50 o 
   4  18  21       26.38      -28.47     28.47 o 
   5  18  21        7.18       -0.71     42.50 o 
   6  18  21      186.69      202.41     27.52 o 
   7  18  21      128.56       90.37     28.08 o 
   1  19  21       37.97       30.80     23.37 o 
   2  19  21       37.56       48.00     34.42 o 
   3  19  21       98.82       87.35     47.33 o 
   4  19  21      208.23      246.88     45.04 o 
   5  19  21        1.01      -23.89     39.52 o 
   6  19  21       12.12       39.05     34.40 o 
   7  19  21        9.66       10.41     25.10 o 
   0  20  21      347.85      418.29     54.24 o 
   1  20  21      708.08      622.20     55.64 o 
   2  20  21       11.49       13.04     42.73 o 
   3  20  21      324.63      342.08     32.81 o 
   4  20  21        0.14       27.28     30.09 o 
   5  20  21      159.53       79.97     40.44 o 
   6  20  21       64.92       15.22     39.98 o 
   1  21  21       26.89       50.32     29.24 o 
   2  21  21       58.13       54.33     30.77 o 
   3  21  21       71.89       60.53     31.79 o 
   4  21  21       68.01      112.90     34.47 o 
   5  21  21       15.05       11.19     38.01 o 
   6  21  21       14.08       11.95     37.68 o 
   0  22  21      644.25      604.13     61.61 o 
   1  22  21      112.25       87.90     32.42 o 
   2  22  21        0.01       18.97     45.03 o 
   3  22  21        7.19       48.65     29.21 o 
   4  22  21        6.98        8.41     32.67 o 
   5  22  21      318.84      241.21     41.92 o 
   1  23  21      113.08      104.88     28.92 o 
   2  23  21        0.04      115.05     80.87 o 
   3  23  21       22.76       17.14     50.55 o 
   4  23  21       31.16       61.05     60.20 o 
   0  24  21       97.20       22.98     42.28 o 
   1  24  21       86.15       26.53     41.26 o 
   2  24  21        0.94      -13.75     32.61 o 
   0   0  22       70.46      120.40     35.85 o 
   1   0  22       38.88       70.62     34.73 o 
   2   0  22     1631.25     1854.84     36.46 o 
   3   0  22        9.73       67.35     29.37 o 
   4   0  22       68.60       62.29     28.95 o 
   5   0  22     2305.07     2123.80     72.35 o 
   6   0  22      233.53      248.63     28.74 o 
   7   0  22      274.78      331.97     27.89 o 
   8   0  22       62.85        8.74     39.52 o 
   9   0  22      487.66      567.65    127.80 o 
  10   0  22      353.06      275.79     40.45 o 
  11   0  22      121.58      193.33     30.47 o 
   1   1  22       46.19      117.13     24.80 o 
   2   1  22      100.77      121.00     20.43 o 
   3   1  22       70.96       60.71     18.33 o 
   4   1  22        4.52       26.99     19.69 o 
   5   1  22      217.17      223.25     20.78 o 
   6   1  22     3110.90     3245.87     35.68 o 
   7   1  22       10.67       17.44     16.96 o 
   8   1  22      120.88      124.14     28.52 o 
   9   1  22       14.47       41.96     17.23 o 
  10   1  22       66.65       84.55     31.08 o 
  11   1  22       19.07       18.35     24.06 o 
   0   2  22      316.05      322.63     26.63 o 
   1   2  22     2168.76     2186.90     30.44 o 
   2   2  22      469.87      504.07     25.16 o 
   3   2  22      120.32      131.65     23.68 o 
   4   2  22      657.46      589.82     28.15 o 
   5   2  22       38.31       50.50     19.50 o 
   6   2  22       16.51       -0.57     22.82 o 
   7   2  22      866.92     1000.44     26.71 o 
   8   2  22       77.08       89.76     26.53 o 
   9   2  22      131.54      249.71     74.24 o 
  10   2  22       21.80        1.57     45.03 o 
  11   2  22        6.89       35.98     23.59 o 
   1   3  22     1411.07     1446.86     27.48 o 
   2   3  22       42.05      225.12     80.77 o 
   3   3  22      150.81      158.68     23.71 o 
   4   3  22        6.83        5.98     19.63 o 
   5   3  22       26.81       69.43     25.25 o 
   6   3  22      420.34      402.31     21.37 o 
   7   3  22        3.58       18.20     20.03 o 
   8   3  22        1.69       15.46     18.20 o 
   9   3  22       54.31       98.30     29.35 o 
  10   3  22       14.99       42.12     17.88 o 
  11   3  22      267.35      227.99     25.73 o 
   0   4  22      557.07      607.99     33.00 o 
   1   4  22     1244.84     1199.86     25.59 o 
   2   4  22      378.52      368.65     30.11 o 
   3   4  22     1568.98     1594.95     30.37 o 
   4   4  22     1653.17     1687.93     30.18 o 
   5   4  22       99.02      109.04     20.82 o 
   6   4  22       21.37       41.03     17.51 o 
   7   4  22      298.84      303.86     18.82 o 
   8   4  22        3.83       46.74     24.64 o 
   9   4  22       49.08       99.19     38.58 o 
  10   4  22        6.39        1.97     21.45 o 
  11   4  22        0.36       13.89     33.82 o 
   1   5  22      829.91      769.06     27.01 o 
   2   5  22     1437.54     1501.31     44.05 o 
   3   5  22       11.04       41.79     29.32 o 
   4   5  22     1027.34     1107.99     26.51 o 
   5   5  22     2980.47     3022.69     29.69 o 
   6   5  22      206.50      192.87     20.66 o 
   7   5  22      345.14      400.91     28.13 o 
   8   5  22      192.37      226.82     25.83 o 
   9   5  22        3.39        6.12     27.46 o 
  10   5  22      137.63      112.47     21.49 o 
  11   5  22        0.39       22.59     27.91 o 
   0   6  22      575.47      560.16     38.66 o 
   1   6  22       14.88        8.18     23.01 o 
   2   6  22      127.57      102.02     32.02 o 
   3   6  22      323.01      328.23     27.46 o 
   4   6  22     3395.89     3447.52     65.68 o 
   5   6  22        0.00       45.10     18.97 o 
   6   6  22        8.98       20.56     22.04 o 
   7   6  22      442.12      445.27     27.28 o 
   8   6  22        9.77      -25.88     29.21 o 
   9   6  22      148.94      139.21     23.08 o 
  10   6  22       27.77       59.73     22.15 o 
  11   6  22      412.50      288.80     49.81 o 
   1   7  22       44.36       57.82     22.67 o 
   2   7  22       65.03       77.88     31.55 o 
   3   7  22       26.11       48.98     20.35 o 
   4   7  22      690.50      678.35     36.78 o 
   5   7  22      359.10      392.05     23.65 o 
   6   7  22      473.27      482.50     23.95 o 
   7   7  22      389.03      315.87     29.78 o 
   8   7  22      474.01      477.67     21.42 o 
   9   7  22      251.05      253.80     19.04 o 
  10   7  22        7.24       20.95     39.40 o 
  11   7  22        1.91       86.62     40.90 o 
   0   8  22      439.00      463.31     37.56 o 
   1   8  22      672.50      663.23     23.76 o 
   2   8  22      720.20      698.65     35.39 o 
   3   8  22        1.43       42.59     20.26 o 
   4   8  22       52.09       25.70     25.47 o 
   5   8  22       87.91      140.21     23.73 o 
   6   8  22       22.17       40.19     19.80 o 
   7   8  22        3.17       23.75     18.48 o 
   8   8  22      372.12      303.75     22.14 o 
   9   8  22        3.49       33.52     22.53 o 
  10   8  22      383.75      350.02     33.24 o 
   1   9  22      371.67      402.19     27.68 o 
   2   9  22     6379.01     6395.67    144.06 o 
   3   9  22      272.88      251.19     21.10 o 
   4   9  22        0.02       10.53     21.04 o 
   5   9  22       49.30       47.57     30.71 o 
   6   9  22      211.32      211.78     27.04 o 
   7   9  22     1293.41     1296.41     27.09 o 
   8   9  22      268.38      256.20     26.27 o 
   9   9  22       91.28       60.39     19.82 o 
  10   9  22      157.44      133.87     28.39 o 
   0  10  22       24.22       48.25     30.98 o 
   1  10  22     3937.88     4167.97     73.32 o 
   2  10  22      397.99      359.07     33.75 o 
   3  10  22     1880.70     1852.80     62.00 o 
   4  10  22       68.55       58.27     21.62 o 
   5  10  22       35.99       42.40     22.59 o 
   6  10  22       14.80       47.94     24.19 o 
   7  10  22      146.59      151.70     22.16 o 
   8  10  22       14.16       22.42     20.54 o 
   9  10  22        8.19      197.81    103.00 o 
  10  10  22       25.89       31.27     21.77 o 
   1  11  22     1617.45     1598.51     48.25 o 
   2  11  22       79.57       92.16     22.42 o 
   3  11  22      349.14      458.32     31.05 o 
   4  11  22       41.29       49.17     18.24 o 
   5  11  22      773.31      733.86     29.34 o 
   6  11  22       12.20       22.45     25.58 o 
   7  11  22       27.39       63.34     20.53 o 
   8  11  22      134.46      114.85     21.51 o 
   9  11  22       53.30       45.50     22.07 o 
  10  11  22       50.21       76.31     33.83 o 
   0  12  22      410.34      435.83     36.78 o 
   1  12  22      321.32      316.63     28.96 o 
   2  12  22      131.96       89.19     27.23 o 
   3  12  22      272.13      265.55     39.97 o 
   4  12  22      502.92      520.94     25.19 o 
   5  12  22        2.25      -18.47     22.59 o 
   6  12  22      243.32      243.78     19.08 o 
   7  12  22      166.62      136.43     21.96 o 
   8  12  22      127.06      139.02     19.10 o 
   9  12  22       51.92       16.98     26.00 o 
  10  12  22        7.24       34.93     20.28 o 
   1  13  22      229.99      259.67     35.85 o 
   2  13  22     1810.61     1715.25     70.45 o 
   3  13  22     1203.97     1244.26     59.35 o 
   4  13  22        8.53       46.88     26.08 o 
   5  13  22      162.02      160.61     20.36 o 
   6  13  22       23.50       29.74     18.41 o 
   7  13  22       31.53       10.80     21.45 o 
   8  13  22      211.70      308.12     25.38 o 
   9  13  22        1.53       -4.41     24.35 o 
   0  14  22      910.83     1032.17     40.48 o 
   1  14  22       20.56        8.85     28.47 o 
   2  14  22       24.73       52.19     28.05 o 
   3  14  22      295.82      285.78     38.26 o 
   4  14  22       41.15       90.32     26.63 o 
   5  14  22      181.76      191.65     21.87 o 
   6  14  22       73.78      107.76     21.22 o 
   7  14  22        0.38       -6.12     22.87 o 
   8  14  22       57.91       52.50     36.98 o 
   9  14  22       44.76       51.62     20.79 o 
   1  15  22      559.65      625.10     38.03 o 
   2  15  22       48.19       87.36     35.08 o 
   3  15  22       39.65       75.75     42.74 o 
   4  15  22      124.84      118.62     41.63 o 
   5  15  22      246.24      265.09     27.09 o 
   6  15  22      188.40      216.28     22.86 o 
   7  15  22       54.33       77.90     21.30 o 
   8  15  22       10.63       15.54     23.25 o 
   9  15  22      117.37      211.46     28.28 o 
   0  16  22      397.57      421.08     34.94 o 
   1  16  22       58.65       88.61     73.53 o 
   2  16  22      860.22      862.37     31.14 o 
   3  16  22      139.79       99.79     45.50 o 
   4  16  22      526.58      491.71     36.78 o 
   5  16  22      110.34      128.23     21.07 o 
   6  16  22       33.17       43.16     26.17 o 
   7  16  22       22.56       50.28     26.93 o 
   8  16  22        0.81       25.05     23.99 o 
   1  17  22       84.92       89.42     28.68 o 
   2  17  22        0.24      121.77    106.15 o 
   3  17  22       38.36       50.84     34.76 o 
   4  17  22      152.16      243.57     50.55 o 
   5  17  22      355.56      362.09     38.23 o 
   6  17  22        1.01       26.91     23.14 o 
   7  17  22       46.86      102.17     27.19 o 
   8  17  22        0.25       47.97     24.86 o 
   0  18  22        0.78      -11.95     32.17 o 
   1  18  22      245.25      235.27     26.63 o 
   2  18  22      151.73      182.82     25.97 o 
   3  18  22       65.26       50.53     47.79 o 
   4  18  22       17.47       32.20     29.06 o 
   5  18  22       13.83       33.15     32.37 o 
   6  18  22       10.52       29.07     25.41 o 
   7  18  22        2.66       42.69     24.22 o 
   1  19  22       70.69       72.65     29.14 o 
   2  19  22       32.51       38.93     39.98 o 
   3  19  22      527.86      537.83     30.88 o 
   4  19  22       90.38       56.92     69.85 o 
   5  19  22      242.03      270.25     55.15 o 
   6  19  22        5.09        7.33     29.94 o 
   7  19  22        0.93       23.85     21.88 o 
   0  20  22      355.73      349.34     52.40 o 
   1  20  22      122.59       74.68     51.47 o 
   2  20  22       91.92      117.28     36.06 o 
   3  20  22        8.22       85.79     30.01 o 
   4  20  22      229.43      222.45     44.12 o 
   5  20  22        0.04       16.66     51.92 o 
   6  20  22        8.41       37.22     29.87 o 
   1  21  22      180.33      150.61     31.43 o 
   2  21  22      221.50      292.02     88.70 o 
   3  21  22       99.86       87.03     32.89 o 
   4  21  22      412.06      377.72     46.43 o 
   5  21  22        0.00       40.12     32.63 o 
   0  22  22      197.50      263.80     56.07 o 
   1  22  22     1583.71     1323.34     41.32 o 
   2  22  22       49.02       85.98     27.27 o 
   3  22  22      109.72       83.33     73.53 o 
   4  22  22       84.72       26.82     29.87 o 
   1  23  22      268.59      201.52     37.69 o 
   2  23  22      297.21      200.61     42.29 o 
   3  23  22       30.79       82.35     30.59 o 
   0  24  22      165.95       54.23     39.52 o 
   1  24  22      291.18      257.42     34.82 o 
   2  24  22        8.29       -9.19     40.44 o 
   1   1  23        0.05       81.88     54.12 o 
   2   1  23      299.97      297.89     35.43 o 
   3   1  23      332.49      330.07     18.61 o 
   4   1  23      261.22      243.07     20.83 o 
   5   1  23     3772.77     3792.97     90.63 o 
   6   1  23        3.40       -3.08     18.96 o 
   7   1  23       35.49       77.86     19.38 o 
   8   1  23       88.09      115.07     21.98 o 
   9   1  23      226.97      204.13     36.75 o 
  10   1  23      390.97      315.58     32.23 o 
  11   1  23        0.02       21.03     21.21 o 
   0   2  23     6633.72     6644.25    391.66 o 
   1   2  23       62.02      307.89    139.56 o 
   2   2  23       51.90       89.29     34.76 o 
   3   2  23       70.64       44.68     23.74 o 
   4   2  23     4934.80     4935.62    137.76 o 
   5   2  23       38.91       33.49     17.64 o 
   6   2  23     1289.80     1432.59     69.48 o 
   7   2  23      359.16      396.87     43.66 o 
   8   2  23      504.20      593.46     22.62 o 
   9   2  23      131.71      105.86     21.37 o 
  10   2  23       57.69       39.15     25.49 o 
  11   2  23       98.77       81.27     24.94 o 
   1   3  23      391.67      406.72     22.67 o 
   2   3  23      266.57      256.08     37.04 o 
   3   3  23      520.52      550.54     28.44 o 
   4   3  23       44.62       74.11     21.36 o 
   5   3  23      712.08      726.77     35.18 o 
   6   3  23     2608.92     2757.05     61.78 o 
   7   3  23      172.60      183.31     22.32 o 
   8   3  23      202.68      195.68     21.46 o 
   9   3  23      160.63      202.68     24.10 o 
  10   3  23       64.21       62.69     21.39 o 
  11   3  23        0.11       23.26     23.12 o 
   0   4  23      180.80      115.51     24.60 o 
   1   4  23      185.11      138.41     36.75 o 
   2   4  23       17.23      -12.99     53.30 o 
   3   4  23     3297.26     3476.77     43.30 o 
   4   4  23      458.37      436.66     21.28 o 
   5   4  23      104.25      127.78     18.44 o 
   6   4  23      211.19      232.49     32.64 o 
   7   4  23       97.73      126.82     34.75 o 
   8   4  23       23.88       62.45     29.32 o 
   9   4  23       62.13       86.34     20.81 o 
  10   4  23       23.49       57.73     26.18 o 
  11   4  23       12.65       21.39     21.85 o 
   1   5  23      169.00      173.37     23.75 o 
   2   5  23        7.78      -14.61     59.28 o 
   3   5  23      874.64      947.70     41.04 o 
   4   5  23      123.48      119.79     18.74 o 
   5   5  23     2815.17     2893.29     44.85 o 
   6   5  23      423.47      392.42     23.66 o 
   7   5  23      647.17      636.63     46.99 o 
   8   5  23      761.41      736.06     28.54 o 
   9   5  23        9.53       40.09     25.57 o 
  10   5  23        5.98       -6.13     21.49 o 
  11   5  23      167.53      224.15     25.46 o 
   0   6  23      513.31      464.16     30.76 o 
   1   6  23        5.43       20.10     21.20 o 
   2   6  23      572.76      572.26     35.32 o 
   3   6  23     1359.59     1453.15     29.04 o 
   4   6  23      409.78      777.27    186.29 o 
   5   6  23       26.60       36.67     17.93 o 
   6   6  23     1546.65     1772.60     47.17 o 
   7   6  23       76.22       59.95     24.87 o 
   8   6  23        8.90       35.62     23.88 o 
   9   6  23       88.01       95.08     25.99 o 
  10   6  23      200.24      157.73     23.15 o 
   1   7  23       72.62       85.97     20.65 o 
   2   7  23      908.96      912.09     54.75 o 
   3   7  23     1280.33     1274.95     28.17 o 
   4   7  23     1601.34     1812.57     30.91 o 
   5   7  23      205.16      236.70     20.56 o 
   6   7  23     1476.86     1618.27     29.36 o 
   7   7  23        1.28      -13.21     24.34 o 
   8   7  23      251.29      246.38     36.35 o 
   9   7  23      162.73      187.65     28.13 o 
  10   7  23       41.20       20.20     23.08 o 
   0   8  23        0.71       20.07     29.73 o 
   1   8  23      344.83      351.62     38.47 o 
   2   8  23     2475.82     2515.75     44.33 o 
   3   8  23     2189.71     2221.62     54.00 o 
   4   8  23       31.01       42.39     22.25 o 
   5   8  23       63.71       97.37     21.51 o 
   6   8  23      378.50      439.32     31.10 o 
   7   8  23       24.71      104.76     27.85 o 
   8   8  23       87.13      168.55     28.23 o 
   9   8  23       14.49       23.24     23.14 o 
  10   8  23        4.78       47.64     21.38 o 
   1   9  23     1314.00     1366.19     32.73 o 
   2   9  23       98.94      155.89     53.64 o 
   3   9  23      722.36      789.63     24.24 o 
   4   9  23       50.72       43.04     18.20 o 
   5   9  23      131.03      172.46     34.15 o 
   6   9  23       50.66       35.14     27.13 o 
   7   9  23        1.98      -18.12     18.12 o 
   8   9  23       51.66       61.53     23.15 o 
   9   9  23       26.44       53.29     20.33 o 
  10   9  23      210.72      177.62     31.84 o 
   0  10  23     2620.52     2891.34     52.47 o 
   1  10  23     3167.02     3088.95     60.93 o 
   2  10  23     4713.50     4730.98    103.46 o 
   3  10  23      558.58      511.69     27.64 o 
   4  10  23      578.77      564.14     35.65 o 
   5  10  23        5.86       59.98     24.64 o 
   6  10  23        2.45       52.92     18.01 o 
   7  10  23      117.96      167.72     30.64 o 
   8  10  23      364.15      387.81     39.54 o 
   9  10  23        9.43       38.08     20.61 o 
  10  10  23        1.70       29.40     26.80 o 
   1  11  23     2123.87     2198.01     36.67 o 
   2  11  23     3196.73     3113.39     62.12 o 
   3  11  23        1.19       22.98     34.92 o 
   4  11  23       10.67       38.96     31.54 o 
   5  11  23      884.39      884.98     47.93 o 
   6  11  23       58.41       99.77     24.19 o 
   7  11  23      180.32      157.46     27.06 o 
   8  11  23        1.67      -22.34     22.34 o 
   9  11  23       13.15       57.49     21.21 o 
  10  11  23       46.22       43.52     38.34 o 
   0  12  23      836.33      964.06     38.64 o 
   1  12  23     1183.31     1472.60     33.83 o 
   2  12  23       57.70       96.31     23.73 o 
   3  12  23       11.73        4.39     34.76 o 
   4  12  23       84.43      126.34     21.26 o 
   5  12  23      108.17      123.02     25.58 o 
   6  12  23      340.20      427.50     23.52 o 
   7  12  23      157.41      145.29     20.11 o 
   8  12  23       32.04       46.36     23.03 o 
   9  12  23      172.07      235.56     33.70 o 
   1  13  23     2278.68     2413.48     39.75 o 
   2  13  23     1603.61     1647.46     41.33 o 
   3  13  23      109.48      128.93     25.97 o 
   4  13  23      319.26      304.70     43.03 o 
   5  13  23      412.77      417.90     24.52 o 
   6  13  23       16.30       -2.68     22.38 o 
   7  13  23      153.78       92.48     22.18 o 
   8  13  23       12.44       55.51     28.25 o 
   9  13  23       54.20       41.92     23.69 o 
   0  14  23     4690.56     5069.06     68.35 o 
   1  14  23      216.09      140.90     25.67 o 
   2  14  23        0.68       65.30     29.73 o 
   3  14  23       79.98       53.80     29.13 o 
   4  14  23      363.02      370.03     32.64 o 
   5  14  23       17.09       53.55     20.71 o 
   6  14  23        4.14       47.18     22.46 o 
   7  14  23       89.75      113.66     26.31 o 
   8  14  23       65.56       20.01     43.84 o 
   9  14  23        0.41       55.09     29.83 o 
   1  15  23       27.09       61.79     23.37 o 
   2  15  23        9.43       28.85     27.68 o 
   3  15  23       12.46       42.24     24.96 o 
   4  15  23       13.55       -9.16     30.06 o 
   5  15  23      133.51      172.05     24.03 o 
   6  15  23        5.13       44.08     19.86 o 
   7  15  23        0.11       -4.95     22.95 o 
   8  15  23       33.00       69.61     25.14 o 
   0  16  23      987.77     1212.48     56.12 o 
   1  16  23      159.59      159.54     28.68 o 
   2  16  23        4.81       -9.04     29.91 o 
   3  16  23        0.27       39.49     35.07 o 
   4  16  23        7.50       45.61     36.66 o 
   5  16  23       70.86       65.33     30.27 o 
   6  16  23       20.01       44.23     24.54 o 
   7  16  23       19.56        1.94     24.00 o 
   8  16  23       21.14       90.51     27.06 o 
   1  17  23      182.49      169.84     24.37 o 
   2  17  23      191.20      246.36     25.35 o 
   3  17  23        2.21       30.91     37.22 o 
   4  17  23       34.77       81.80     36.76 o 
   5  17  23        6.16      146.71     78.12 o 
   6  17  23       17.72       20.74     23.99 o 
   7  17  23        3.19       31.29     27.74 o 
   8  17  23       11.87       25.25     22.05 o 
   0  18  23       71.23       78.12     34.93 o 
   1  18  23      296.23      321.27     82.74 o 
   2  18  23      214.31      223.37     30.26 o 
   3  18  23       20.55       20.64     79.50 o 
   4  18  23      211.60      171.49     27.62 o 
   5  18  23       15.24       62.09     43.04 o 
   6  18  23      473.76      432.66     34.35 o 
   7  18  23       94.45       95.24     27.89 o 
   1  19  23      196.32      139.19     30.88 o 
   2  19  23        9.71      119.22     28.56 o 
   3  19  23      105.74       98.74     30.88 o 
   4  19  23        0.05      -15.07     30.40 o 
   5  19  23       37.63      183.81     39.52 o 
   6  19  23       62.71       28.98     43.45 o 
   0  20  23       31.21      -33.09     50.55 o 
   1  20  23       32.45       54.16     30.40 o 
   2  20  23       74.32      108.88     42.74 o 
   3  20  23       19.41       15.39     25.32 o 
   4  20  23       10.33       89.13     36.68 o 
   5  20  23        9.37      -28.26     31.94 o 
   6  20  23      232.98       31.25     44.12 o 
   1  21  23      314.37      347.78     83.65 o 
   2  21  23       11.54       20.68     36.39 o 
   3  21  23       22.66       19.47     50.09 o 
   4  21  23        7.65       80.41     80.41 o 
   5  21  23      117.74       72.15     53.77 o 
   0  22  23       21.67       27.57     53.30 o 
   1  22  23       83.08      174.36     32.68 o 
   2  22  23        9.44      -31.44     36.37 o 
   3  22  23       53.16       43.37     80.88 o 
   4  22  23      116.65       17.51     37.03 o 
   1  23  23      132.06      127.55     50.09 o 
   2  23  23      205.80      119.06     31.12 o 
   3  23  23       20.59       -0.85     32.63 o 
   0  24  23       65.78       62.50     40.44 o 
   0   0  24     1078.22     1133.08     53.39 o 
   1   0  24       49.85       18.47     28.38 o 
   2   0  24     3691.20     3900.94     72.05 o 
   3   0  24      626.66      537.51     75.88 o 
   4   0  24     1676.18     1552.35     36.97 o 
   5   0  24       95.67       56.14     34.66 o 
   6   0  24       14.51       12.87     26.17 o 
   7   0  24     2554.75     2496.09     41.68 o 
   8   0  24     1293.85     1244.41    111.34 o 
   9   0  24       74.12       59.69     24.02 o 
  10   0  24        2.91       43.19     37.68 o 
  11   0  24        1.13       53.30     38.60 o 
   1   1  24      749.41      838.64     24.32 o 
   2   1  24      357.94      355.96     35.09 o 
   3   1  24      440.09      434.29     26.40 o 
   4   1  24      250.89      264.67     19.59 o 
   5   1  24      505.84      490.77     21.69 o 
   6   1  24      953.14     1066.18     33.04 o 
   7   1  24        0.88       19.07     27.99 o 
   8   1  24       21.92       37.70     18.54 o 
   9   1  24      340.67      301.33     23.03 o 
  10   1  24        0.35       63.70     52.38 o 
  11   1  24       44.43       69.81     51.55 o 
   0   2  24        0.78       15.18     34.73 o 
   1   2  24     1338.87     1528.52     31.23 o 
   2   2  24      347.12      388.72     33.10 o 
   3   2  24     4854.16     4873.34     66.59 o 
   4   2  24     1742.06     1888.70     59.29 o 
   5   2  24      358.55      441.40     21.35 o 
   6   2  24       57.41       62.50     23.48 o 
   7   2  24      873.86      860.56     32.00 o 
   8   2  24       31.04       35.28     20.17 o 
   9   2  24       98.95      125.90     23.75 o 
  10   2  24      130.98      173.61     21.37 o 
  11   2  24       88.40      108.25     47.83 o 
   1   3  24      839.01      922.78     30.94 o 
   2   3  24      120.21      136.04     56.53 o 
   3   3  24       11.81       -7.87     21.85 o 
   4   3  24     2575.19     2664.23     45.64 o 
   5   3  24       35.52       62.49     23.21 o 
   6   3  24      175.81      122.89     18.51 o 
   7   3  24      626.22      619.31     22.49 o 
   8   3  24      326.74      307.28     23.11 o 
   9   3  24       28.73       48.65     30.99 o 
  10   3  24       58.75       46.62     27.27 o 
  11   3  24        3.59       66.57     23.82 o 
   0   4  24      212.83      185.01     35.68 o 
   1   4  24      188.46      152.87     21.71 o 
   2   4  24     1202.81     1094.75     66.74 o 
   3   4  24      430.62      368.54     25.76 o 
   4   4  24      282.53      268.51     22.02 o 
   5   4  24      998.36     1103.86     24.24 o 
   6   4  24       11.62       47.81     23.61 o 
   7   4  24      167.10      146.97     19.14 o 
   8   4  24       21.31       46.91     20.07 o 
   9   4  24      115.01       65.38     29.35 o 
  10   4  24        7.33       46.53     22.68 o 
  11   4  24        4.23       27.13     22.05 o 
   1   5  24       21.02       33.41     21.01 o 
   2   5  24        4.25        3.69     53.76 o 
   3   5  24        0.05      113.52     60.63 o 
   4   5  24       55.35       54.25     23.35 o 
   5   5  24      400.50      468.08     26.41 o 
   6   5  24     2630.77     2687.40     77.02 o 
   7   5  24      127.38      152.35     23.82 o 
   8   5  24        0.19      -13.87     23.97 o 
   9   5  24        0.06      -28.62     28.62 o 
  10   5  24      263.55      236.67     23.99 o 
   0   6  24      585.77      566.56     33.68 o 
   1   6  24      976.21      920.69     27.90 o 
   2   6  24      187.37      186.97     38.98 o 
   3   6  24       50.88       71.79     20.23 o 
   4   6  24       18.11       46.11     22.69 o 
   5   6  24      306.70      313.64     19.42 o 
   6   6  24       64.31       55.48     20.42 o 
   7   6  24      220.65      288.34     37.37 o 
   8   6  24      327.23      349.68     41.30 o 
   9   6  24      108.51      132.71     20.78 o 
  10   6  24        9.32      -13.12     26.86 o 
   1   7  24      501.33      511.40     25.30 o 
   2   7  24      420.09      354.37     29.54 o 
   3   7  24       96.71       99.03     20.03 o 
   4   7  24      917.57     1028.52     26.33 o 
   5   7  24      822.85      842.03     23.40 o 
   6   7  24      160.90      156.67     25.47 o 
   7   7  24       91.81       85.42     27.55 o 
   8   7  24      206.45      230.75     23.48 o 
   9   7  24       16.58       38.35     19.37 o 
  10   7  24       72.11       17.90     26.27 o 
   0   8  24     2975.15     2654.00     77.95 o 
   1   8  24      102.95       97.58     22.37 o 
   2   8  24       54.05       48.11     26.64 o 
   3   8  24      172.24      160.28     21.14 o 
   4   8  24      241.64      182.69     20.50 o 
   5   8  24     1504.53     1479.23     49.69 o 
   6   8  24       53.00       46.18     22.13 o 
   7   8  24       79.84       76.37     25.15 o 
   8   8  24      392.05      443.41     24.87 o 
   9   8  24       12.20       31.17     20.37 o 
  10   8  24      260.36      201.91     21.18 o 
   1   9  24      155.33      109.92     23.62 o 
   2   9  24      638.74      672.33     33.50 o 
   3   9  24        0.66       -9.41     22.37 o 
   4   9  24      803.97      749.59     33.61 o 
   5   9  24      281.61      317.13     28.99 o 
   6   9  24      204.25      204.21     24.96 o 
   7   9  24      477.18      510.75     32.52 o 
   8   9  24        0.21        1.40     19.94 o 
   9   9  24      173.14      114.03     27.60 o 
  10   9  24        8.69       46.08     18.18 o 
   0  10  24        1.83       16.08     28.37 o 
   1  10  24     1621.13     1777.83     29.21 o 
   2  10  24      351.62      344.85     26.61 o 
   3  10  24       48.16       38.01     24.67 o 
   4  10  24        0.55       -2.71     50.24 o 
   5  10  24      106.43      128.26     22.71 o 
   6  10  24       28.20       26.17     22.15 o 
   7  10  24        3.69       64.07     31.44 o 
   8  10  24       80.48       58.83     22.74 o 
   9  10  24       16.12       57.51     25.71 o 
  10  10  24      190.54      203.56     43.78 o 
   1  11  24      301.40      341.66     28.30 o 
   2  11  24        7.90      -23.52     23.52 o 
   3  11  24      837.35      874.80     41.39 o 
   4  11  24       83.59       82.37     25.62 o 
   5  11  24      302.42      261.42     23.62 o 
   6  11  24      102.88      146.02     21.76 o 
   7  11  24      216.00      223.35     19.97 o 
   8  11  24      348.70      348.86     68.06 o 
   9  11  24       36.13       28.98     22.15 o 
   0  12  24     3400.16     3537.02     64.58 o 
   1  12  24       63.38       74.89     24.67 o 
   2  12  24       15.39       46.32     22.43 o 
   3  12  24        4.16       70.25     48.71 o 
   4  12  24      234.35      214.59     21.30 o 
   5  12  24       28.60       42.64     29.21 o 
   6  12  24       23.23       24.63     35.74 o 
   7  12  24      129.68      172.77     23.88 o 
   8  12  24      101.24      124.73     21.92 o 
   9  12  24       56.46       83.16     33.56 o 
   1  13  24       56.15       84.84     31.71 o 
   2  13  24     2543.36     2609.41     54.37 o 
   3  13  24      269.21      328.32     50.52 o 
   4  13  24      159.30      134.92     33.53 o 
   5  13  24      144.16      141.42     21.18 o 
   6  13  24       28.58       22.64     20.61 o 
   7  13  24       50.78       43.60     23.10 o 
   8  13  24       47.06       36.65     23.11 o 
   9  13  24       67.62       53.05     22.60 o 
   0  14  24        6.65      -49.63     49.63 o 
   1  14  24        0.44       36.64     24.02 o 
   2  14  24       52.09       14.13     37.68 o 
   3  14  24        2.93       38.22     23.11 o 
   4  14  24      277.95      302.34     42.18 o 
   5  14  24       39.45       46.23     22.74 o 
   6  14  24       21.90       22.25     20.73 o 
   7  14  24       17.34       12.26     21.07 o 
   8  14  24        1.77       29.09     19.81 o 
   9  14  24       32.36       51.20     24.70 o 
   1  15  24      385.90      353.90     30.93 o 
   2  15  24       60.50       71.23     38.14 o 
   3  15  24      395.85      449.74     41.37 o 
   4  15  24       13.56        2.76     30.49 o 
   5  15  24      107.92      144.50     27.06 o 
   6  15  24       18.01       32.45     22.79 o 
   7  15  24      246.59      191.72     20.77 o 
   8  15  24        5.82       -4.43     24.05 o 
   0  16  24      167.86      217.84     34.93 o 
   1  16  24      267.96      221.42     25.62 o 
   2  16  24      816.71      774.57     30.57 o 
   3  16  24      237.02      181.38     67.10 o 
   4  16  24      279.52      295.89     40.34 o 
   5  16  24       45.37       50.78     25.87 o 
   6  16  24       11.35       40.67     22.90 o 
   7  16  24        0.03       62.50     23.88 o 
   8  16  24       39.48       32.57     20.78 o 
   1  17  24       19.85      -11.03     24.69 o 
   2  17  24       38.25      132.67     26.35 o 
   3  17  24      613.71      504.98    136.55 o 
   4  17  24       11.53       39.95     24.67 o 
   5  17  24       78.36      136.99     43.26 o 
   6  17  24       78.47       88.06     22.92 o 
   7  17  24       15.77       48.82     25.20 o 
   0  18  24      162.84      206.81     37.69 o 
   1  18  24        4.53       13.34     56.06 o 
   2  18  24      142.11      146.96     25.97 o 
   3  18  24       14.35       -9.65     28.03 o 
   4  18  24      158.36      175.72     51.47 o 
   5  18  24       16.66       15.62     38.60 o 
   6  18  24       14.76       30.81     31.93 o 
   7  18  24        7.37       10.02     22.32 o 
   1  19  24      496.21      482.86     28.88 o 
   2  19  24       21.75       50.15     29.14 o 
   3  19  24      232.04      189.03     31.75 o 
   4  19  24       47.01       70.39     38.33 o 
   5  19  24       17.27       62.49     38.60 o 
   6  19  24       12.39       19.88     34.76 o 
   0  20  24        0.19       27.57     34.92 o 
   1  20  24      163.62      127.25     37.68 o 
   2  20  24      803.78      668.23     71.27 o 
   3  20  24       78.21      100.05     36.98 o 
   4  20  24       54.97       16.14     27.92 o 
   5  20  24       13.77       68.93     38.34 o 
   6  20  24       58.01       57.90     38.60 o 
   1  21  24      227.72      194.55     51.48 o 
   2  21  24        2.62      -20.22     25.99 o 
   3  21  24        2.15       -3.33     34.46 o 
   4  21  24       82.30        0.46     27.95 o 
   5  21  24      142.69      152.70     85.02 o 
   0  22  24      483.57      358.56     58.84 o 
   1  22  24       25.64       43.07     66.63 o 
   2  22  24        2.49      -20.01     36.71 o 
   3  22  24        1.92        1.06     25.97 o 
   4  22  24      135.15        6.03     59.74 o 
   1  23  24       52.12       42.77     33.56 o 
   2  23  24        2.04        1.13     37.36 o 
   1   1  25      646.61      716.89     23.08 o 
   2   1  25      433.63      470.99     33.14 o 
   3   1  25      372.14      446.09     34.64 o 
   4   1  25       49.52       55.94     18.85 o 
   5   1  25      679.36      727.20     22.41 o 
   6   1  25      854.51      858.04     34.98 o 
   7   1  25       23.45       53.21     18.79 o 
   8   1  25      618.99      657.02     22.19 o 
   9   1  25       16.78       66.71     19.63 o 
  10   1  25        0.13       49.18     22.57 o 
  11   1  25       41.83       74.73     21.87 o 
   0   2  25      621.97      633.03     40.47 o 
   1   2  25      189.00      174.17     23.27 o 
   2   2  25      264.18      260.14     52.86 o 
   3   2  25     1003.30     1120.37     43.43 o 
   4   2  25     3122.45     3076.19     50.06 o 
   5   2  25      836.82      834.74     35.56 o 
   6   2  25     2540.42     2508.87     29.36 o 
   7   2  25      854.57      891.65     25.62 o 
   8   2  25     1580.60     1508.07     39.06 o 
   9   2  25      250.69      285.85     26.27 o 
  10   2  25      499.22      433.76     28.82 o 
   1   3  25       80.97       57.21     22.63 o 
   2   3  25      141.54      133.71     31.35 o 
   3   3  25      357.49      432.80     23.26 o 
   4   3  25     1102.55     1078.91     45.69 o 
   5   3  25     1524.09     1534.78     46.81 o 
   6   3  25      446.27      578.61     31.59 o 
   7   3  25      207.10      187.35     31.93 o 
   8   3  25       25.91       74.15     29.71 o 
   9   3  25       71.02       57.48     21.03 o 
  10   3  25        0.60        0.53     44.10 o 
   0   4  25        2.42       27.75     27.53 o 
   1   4  25        2.01       36.53     32.23 o 
   2   4  25      331.60      387.70     32.13 o 
   3   4  25      893.58      926.57     27.62 o 
   4   4  25      182.44      221.04     21.44 o 
   5   4  25      270.67      283.16     23.11 o 
   6   4  25        2.38       43.44     22.87 o 
   7   4  25      667.06      711.02     23.26 o 
   8   4  25        5.83       32.33     19.08 o 
   9   4  25       16.73       36.86     22.64 o 
  10   4  25       98.93       55.88     26.40 o 
   1   5  25     1298.06     1260.60     41.32 o 
   2   5  25      439.36      399.88     93.79 o 
   3   5  25        0.87       12.14     24.01 o 
   4   5  25       23.78       38.24     19.93 o 
   5   5  25     1172.14     1152.87     55.92 o 
   6   5  25        3.64       10.96     20.46 o 
   7   5  25        6.12       45.93     21.07 o 
   8   5  25      236.96      249.51     26.30 o 
   9   5  25       61.42      101.87     20.97 o 
  10   5  25      469.62      324.70     23.82 o 
   0   6  25      375.30      339.87     38.75 o 
   1   6  25        0.16       -4.88     24.19 o 
   2   6  25       40.63       12.16     36.76 o 
   3   6  25      499.71      556.18     23.81 o 
   4   6  25     2219.49     2267.20     35.51 o 
   5   6  25      716.12      724.70     26.55 o 
   6   6  25        2.10      -10.62     19.59 o 
   7   6  25       64.42       52.07     19.50 o 
   8   6  25       45.80       23.59     25.79 o 
   9   6  25        4.97       14.85     18.24 o 
  10   6  25      295.35      226.75     23.09 o 
   1   7  25     1642.98     1599.77     42.00 o 
   2   7  25       38.01      101.67     29.74 o 
   3   7  25      118.25      151.36     19.27 o 
   4   7  25      145.58      186.44     20.96 o 
   5   7  25     1229.39     1256.76     30.63 o 
   6   7  25        0.14       28.36     17.23 o 
   7   7  25        6.15       22.44     21.43 o 
   8   7  25       19.26       67.77     21.67 o 
   9   7  25       26.52       96.35     24.14 o 
  10   7  25       35.01       23.00     20.30 o 
   0   8  25        0.01        2.82     39.52 o 
   1   8  25     3210.05     3103.58     80.75 o 
   2   8  25      471.40      465.22     28.16 o 
   3   8  25      598.50      559.08     65.66 o 
   4   8  25        0.01       38.10     19.76 o 
   5   8  25      556.17      653.41     33.98 o 
   6   8  25       75.99      104.52     19.12 o 
   7   8  25      251.28      300.29     36.76 o 
   8   8  25      109.66      104.66     18.57 o 
   9   8  25       28.74       17.92     22.28 o 
  10   8  25        9.12      177.93    111.98 o 
   1   9  25      514.77      543.56     23.26 o 
   2   9  25     2386.46     2619.37     34.67 o 
   3   9  25       58.17       66.19     33.43 o 
   4   9  25       62.22       61.54     20.47 o 
   5   9  25       66.93       81.11     19.35 o 
   6   9  25       91.31      138.43     22.32 o 
   7   9  25      128.95      168.28     20.83 o 
   8   9  25        3.44        5.01     20.58 o 
   9   9  25      115.15       81.76     24.20 o 
  10   9  25      184.36      128.39     29.45 o 
   0  10  25     2108.80     2039.67     64.95 o 
   1  10  25      688.70      735.19     28.26 o 
   2  10  25      135.34      159.59     25.45 o 
   3  10  25        5.70       46.87     47.79 o 
   4  10  25      837.50      759.96     28.04 o 
   5  10  25       92.81      169.34     22.61 o 
   6  10  25       28.46       41.50     26.62 o 
   7  10  25        9.38        7.25     25.37 o 
   8  10  25       41.46       95.16     20.72 o 
   9  10  25       90.52       87.86     18.94 o 
   1  11  25      661.78      657.38     26.34 o 
   2  11  25        3.26       19.86     22.40 o 
   3  11  25     2352.19     2390.92     54.36 o 
   4  11  25       71.51       94.33     29.16 o 
   5  11  25       88.09      141.59     25.22 o 
   6  11  25        4.88       19.71     18.11 o 
   7  11  25        9.23       50.81     20.29 o 
   8  11  25      345.65      277.44     21.19 o 
   9  11  25      262.61      268.31     37.95 o 
   0  12  25      525.15      422.16     35.68 o 
   1  12  25       62.75      138.12     34.29 o 
   2  12  25      135.92      174.51     30.37 o 
   3  12  25      115.49      150.93     25.61 o 
   4  12  25       22.39       89.95     28.46 o 
   5  12  25        7.99       37.42     19.80 o 
   6  12  25      313.53      353.11     29.72 o 
   7  12  25      375.95      402.79     47.11 o 
   8  12  25       42.95       97.19     27.00 o 
   9  12  25       39.01       46.62     22.15 o 
   1  13  25        2.93        5.97     35.09 o 
   2  13  25      363.40      390.98     24.95 o 
   3  13  25       50.33       35.55     30.87 o 
   4  13  25      558.63      635.35     55.63 o 
   5  13  25       46.27       66.37     20.78 o 
   6  13  25      176.06      151.19     22.34 o 
   7  13  25       73.10       74.62     21.78 o 
   8  13  25       47.64       30.58     33.56 o 
   9  13  25      146.33      125.52     46.05 o 
   0  14  25       30.73       63.41     34.92 o 
   1  14  25      292.55      296.96     26.32 o 
   2  14  25      187.59      212.60     30.22 o 
   3  14  25      729.79      703.33     29.27 o 
   4  14  25       53.22       96.14     31.42 o 
   5  14  25        2.64       13.81     20.07 o 
   6  14  25      129.51      147.71     21.67 o 
   7  14  25      266.76      229.00     25.15 o 
   8  14  25       11.38       28.32     33.16 o 
   1  15  25       62.74       13.32     34.01 o 
   2  15  25      186.23      239.55     52.85 o 
   3  15  25      104.97      100.49     29.92 o 
   4  15  25       66.75       79.80     39.08 o 
   5  15  25      225.92      227.50     33.60 o 
   6  15  25       57.93       68.80     22.18 o 
   7  15  25      158.77      163.98     24.95 o 
   8  15  25        0.15       23.39     24.76 o 
   0  16  25      257.21      250.04     36.77 o 
   1  16  25        4.07        2.06     50.55 o 
   2  16  25      184.60      207.91     26.27 o 
   3  16  25       20.10       16.08     24.69 o 
   4  16  25       25.99       32.65     30.73 o 
   5  16  25       56.23       83.26     31.71 o 
   6  16  25       46.77       37.60     26.83 o 
   7  16  25       54.40       58.83     26.83 o 
   8  16  25       49.57       32.25     22.42 o 
   1  17  25      338.15      332.65     91.47 o 
   2  17  25     1151.90      984.04     51.98 o 
   3  17  25       38.55       36.98     24.86 o 
   4  17  25       50.63       83.55     31.08 o 
   5  17  25      793.19      734.74     49.72 o 
   6  17  25       63.48       58.56     28.61 o 
   7  17  25      121.38       84.26     23.54 o 
   0  18  25        1.30       50.55     48.71 o 
   1  18  25      118.33      122.25     25.02 o 
   2  18  25       42.06       67.23     28.56 o 
   3  18  25        3.78       41.43     29.91 o 
   4  18  25      172.85      212.70     46.42 o 
   5  18  25       24.88       31.25     34.92 o 
   6  18  25       24.37       28.42     31.03 o 
   7  18  25       97.81       81.87     26.46 o 
   1  19  25       17.20      -13.04     24.67 o 
   2  19  25       57.58       91.91     25.35 o 
   3  19  25      467.07      533.03    119.06 o 
   4  19  25      180.29      154.23     27.30 o 
   5  19  25       53.53       88.12     48.71 o 
   6  19  25        8.20       -0.56     35.42 o 
   0  20  25      137.63      159.01     38.60 o 
   1  20  25       27.96        7.29     49.63 o 
   2  20  25      149.57      154.86     32.42 o 
   3  20  25       20.53        9.58     31.11 o 
   4  20  25        0.86      -20.75     26.96 o 
   5  20  25        4.42      -28.91     28.91 o 
   1  21  25        0.38        3.03     50.09 o 
   2  21  25       16.41       99.62     31.80 o 
   3  21  25       58.92       87.06     45.03 o 
   4  21  25       14.49        6.61     30.89 o 
   0  22  25        9.38       12.87     39.52 o 
   1  22  25      206.42      161.60     98.81 o 
   2  22  25       11.02       30.33     76.28 o 
   3  22  25      270.86      280.99     46.42 o 
   1  23  25        5.68       16.09     39.22 o 
   2  23  25       47.61       45.03     54.22 o 
   0   0  26      130.80      181.08     32.17 o 
   1   0  26     1575.74     1579.83     37.17 o 
   2   0  26      193.97      214.19     51.48 o 
   3   0  26     2034.71     2110.74     39.63 o 
   4   0  26        2.09        4.24     27.28 o 
   5   0  26      437.30      394.12     28.40 o 
   6   0  26       87.14      121.38     25.35 o 
   7   0  26       14.09       50.92     27.57 o 
   8   0  26      147.90      103.20     29.54 o 
   9   0  26      101.99       97.28     26.65 o 
  10   0  26       45.21      119.48     36.76 o 
   1   1  26       61.64      109.93     27.20 o 
   2   1  26      136.93      176.13     31.14 o 
   3   1  26      110.07      156.77     23.22 o 
   4   1  26     1569.24     1553.70     60.87 o 
   5   1  26      326.29      367.56     44.59 o 
   6   1  26      148.51      148.19     23.76 o 
   7   1  26      176.95      206.26     22.62 o 
   8   1  26       11.13       37.45     19.92 o 
   9   1  26        2.45       66.10     22.31 o 
  10   1  26       60.61      136.03     27.20 o 
   0   2  26      199.48      217.31     24.87 o 
   1   2  26       75.65       82.46     20.16 o 
   2   2  26      456.59      420.49     48.28 o 
   3   2  26       16.38       21.14     18.24 o 
   4   2  26      238.47      241.42     44.98 o 
   5   2  26      168.00      192.77     19.28 o 
   6   2  26      674.11      674.74     23.12 o 
   7   2  26       15.13        1.79     20.12 o 
   8   2  26      119.74       92.24     43.51 o 
   9   2  26       14.87       24.18     20.75 o 
  10   2  26      155.81       92.36     23.98 o 
   1   3  26      330.56      368.09     28.27 o 
   2   3  26      508.68      486.35     30.38 o 
   3   3  26     1210.52     1231.99     26.44 o 
   4   3  26        1.01        6.08     25.60 o 
   5   3  26        0.18       24.40     21.28 o 
   6   3  26      212.84      197.74     20.24 o 
   7   3  26     1202.50     1186.64     24.61 o 
   8   3  26       98.20      102.83     19.67 o 
   9   3  26      586.23      680.50     32.91 o 
  10   3  26        1.35       20.39     35.13 o 
   0   4  26       62.01       62.33     26.17 o 
   1   4  26      234.57      275.53     19.38 o 
   2   4  26      136.02       98.19     31.87 o 
   3   4  26     1983.15     2043.74     32.17 o 
   4   4  26     1598.39     1777.87     30.60 o 
   5   4  26       19.98       30.52     24.81 o 
   6   4  26      891.30      871.96     24.54 o 
   7   4  26       43.51       44.33     28.99 o 
   8   4  26      141.21      116.35     23.08 o 
   9   4  26        4.71       24.08     24.31 o 
  10   4  26       23.51       22.72     21.57 o 
   1   5  26       82.30       70.25     22.48 o 
   2   5  26       92.09      100.78     46.42 o 
   3   5  26        0.10       27.51     21.43 o 
   4   5  26      696.44      751.87     24.16 o 
   5   5  26     2227.74     2355.15    107.98 o 
   6   5  26      203.11      246.80     36.35 o 
   7   5  26      222.24      228.89     20.76 o 
   8   5  26        1.28       29.42     33.14 o 
   9   5  26        0.81       12.74     24.88 o 
  10   5  26      241.77      195.18     22.95 o 
   0   6  26      177.30      253.75     31.44 o 
   1   6  26        0.18        1.06     27.72 o 
   2   6  26      445.31      380.20     29.27 o 
   3   6  26        0.48       23.14     20.51 o 
   4   6  26     6265.53     6356.77     83.63 o 
   5   6  26      539.82      544.94     25.62 o 
   6   6  26      209.49      218.72     22.14 o 
   7   6  26       12.11        4.93     18.37 o 
   8   6  26        0.40       13.38     22.34 o 
   9   6  26      119.65      102.47     21.89 o 
  10   6  26       37.16       50.47     26.27 o 
   1   7  26     1640.35     1769.34     53.83 o 
   2   7  26      482.53      465.39     40.94 o 
   3   7  26       26.48       45.88     22.11 o 
   4   7  26       45.41       84.42     20.35 o 
   5   7  26      336.39      410.89     22.82 o 
   6   7  26       91.24       97.36     17.60 o 
   7   7  26        1.01       61.92     28.08 o 
   8   7  26      118.88      205.44     73.99 o 
   9   7  26       16.32       14.38     23.17 o 
  10   7  26        9.81       56.46     23.29 o 
   0   8  26      470.21      558.82     31.05 o 
   1   8  26      181.52      200.46     19.76 o 
   2   8  26       86.54       98.70     25.01 o 
   3   8  26      438.49      420.57     31.36 o 
   4   8  26        5.58       33.67     33.69 o 
   5   8  26        0.23       -6.30     19.62 o 
   6   8  26       68.73      113.81     19.76 o 
   7   8  26      132.10      150.47     23.86 o 
   8   8  26       33.80       40.38     21.79 o 
   9   8  26      246.02      284.96     30.38 o 
  10   8  26       30.31       33.99     23.45 o 
   1   9  26     3554.09     3855.95     56.48 o 
   2   9  26       75.70      135.35     23.27 o 
   3   9  26        7.25      -21.39     36.06 o 
   4   9  26       74.62       68.27     25.72 o 
   5   9  26       12.82        3.62     20.24 o 
   6   9  26      244.57      234.70     49.69 o 
   7   9  26        0.35       43.13     22.51 o 
   8   9  26       51.24       69.01     35.55 o 
   9   9  26      315.50      282.51     23.01 o 
  10   9  26       34.99      -47.79     56.98 o 
   0  10  26       24.97        6.24     38.14 o 
   1  10  26      384.86      467.32     25.19 o 
   2  10  26      411.81      425.50     28.93 o 
   3  10  26     1519.73     1442.21     63.06 o 
   4  10  26        7.90       19.83     22.54 o 
   5  10  26       26.47       28.51     23.85 o 
   6  10  26      360.13      379.18     23.79 o 
   7  10  26      309.03      306.82     22.29 o 
   8  10  26      256.85      261.20     43.56 o 
   9  10  26       37.09       30.55     21.73 o 
   1  11  26      161.19      187.25     23.41 o 
   2  11  26      151.73      195.64     21.36 o 
   3  11  26      164.72      200.78     30.41 o 
   4  11  26      248.55      286.75     36.72 o 
   5  11  26      146.46      129.66     22.21 o 
   6  11  26      327.52      310.36     24.18 o 
   7  11  26       23.16       25.34     20.73 o 
   8  11  26      196.32      295.45     50.40 o 
   9  11  26       52.62       81.69     22.93 o 
   0  12  26      364.54      377.76     41.74 o 
   1  12  26     1876.03     2086.28     51.03 o 
   2  12  26        8.56       27.58     30.14 o 
   3  12  26      233.46      223.93     26.06 o 
   4  12  26        3.64       -1.43     28.64 o 
   5  12  26       74.91      186.92     26.27 o 
   6  12  26       70.98      113.38     25.72 o 
   7  12  26       41.81       85.46     21.10 o 
   8  12  26      150.09      114.22     21.05 o 
   9  12  26        2.50       33.56     24.67 o 
   1  13  26       59.81      109.11     28.73 o 
   2  13  26      274.79      294.89     27.87 o 
   3  13  26       35.61       61.02     25.26 o 
   4  13  26        0.05      -17.61     36.03 o 
   5  13  26      209.99      239.99     24.33 o 
   6  13  26        0.89       22.34     23.27 o 
   7  13  26       38.08       23.66     27.33 o 
   8  13  26       23.01       34.89     20.36 o 
   0  14  26      156.25      138.79     35.85 o 
   1  14  26      101.38      146.31     40.44 o 
   2  14  26      362.26      349.87     70.33 o 
   3  14  26        0.49        7.25     24.42 o 
   4  14  26      579.57      550.23     36.56 o 
   5  14  26        1.21       11.11     26.65 o 
   6  14  26       86.94      108.70     26.07 o 
   7  14  26       24.96       16.22     23.74 o 
   8  14  26      219.92      187.09     21.28 o 
   1  15  26       36.16       15.62     29.14 o 
   2  15  26      431.22      373.54     76.31 o 
   3  15  26        0.41       20.78    139.69 o 
   4  15  26        0.96       40.38     32.98 o 
   5  15  26       23.98       30.59     26.08 o 
   6  15  26        9.99       -7.04     21.65 o 
   7  15  26        6.42       26.96     21.64 o 
   8  15  26       20.35       36.25     24.51 o 
   0  16  26      397.63      326.38     50.57 o 
   1  16  26      137.96       91.14     29.24 o 
   2  16  26      168.16      217.91     30.69 o 
   3  16  26      207.59      189.15     31.27 o 
   4  16  26       31.49       55.94     24.10 o 
   5  16  26      114.93      209.26     83.18 o 
   6  16  26      108.86      100.02     29.96 o 
   7  16  26        2.52        4.36     26.87 o 
   1  17  26        0.10      -12.84     24.02 o 
   2  17  26      313.98      292.19     84.57 o 
   3  17  26      298.76      232.10     47.34 o 
   4  17  26       94.60      137.43    103.86 o 
   5  17  26       38.62       44.85     30.26 o 
   6  17  26        0.25       34.81     32.47 o 
   7  17  26       14.23       11.53     25.72 o 
   0  18  26       47.42       44.11     50.55 o 
   1  18  26      313.78      301.47     34.47 o 
   2  18  26      687.38      623.53     29.89 o 
   3  18  26       54.69       35.49     65.25 o 
   4  18  26        5.54        2.97     25.66 o 
   5  18  26       95.04       53.31     51.47 o 
   6  18  26        1.37       65.06     46.41 o 
   1  19  26        2.97       48.71     35.74 o 
   2  19  26      475.57      553.05    153.54 o 
   3  19  26       55.11       92.28     40.90 o 
   4  19  26      135.90       87.32     34.01 o 
   5  19  26       55.11       93.42     28.26 o 
   6  19  26       45.04       28.49     53.31 o 
   0  20  26        1.99       -2.76     39.52 o 
   1  20  26        2.33        0.68     45.49 o 
   2  20  26        9.99      -44.81     58.82 o 
   3  20  26        3.06       52.43     50.09 o 
   4  20  26       34.64       17.60     39.28 o 
   5  20  26        7.79       47.01     49.63 o 
   1  21  26        0.21       60.42     37.36 o 
   2  21  26      306.26      246.28     33.29 o 
   3  21  26        9.66       11.43     33.08 o 
   4  21  26       22.75      -24.45     39.06 o 
   0  22  26       12.63       -9.19     38.60 o 
   1  22  26      167.63       80.35     77.67 o 
   2  22  26        4.38      -27.61     27.61 o 
   3  22  26      118.64      108.54     33.16 o 
   1   1  27       32.82      101.85     29.80 o 
   2   1  27      131.60      160.44     41.36 o 
   3   1  27        0.60       20.48     19.58 o 
   4   1  27       17.72       47.66     21.01 o 
   5   1  27     3075.08     3037.35     58.03 o 
   6   1  27      574.86      569.97     19.87 o 
   7   1  27       48.30       60.90     18.02 o 
   8   1  27       58.73       37.75     21.34 o 
   9   1  27       55.11       57.35     19.47 o 
  10   1  27      124.26      165.51     25.29 o 
   0   2  27      348.20      355.93     39.08 o 
   1   2  27      488.23      463.95     22.67 o 
   2   2  27      686.70      675.95     34.91 o 
   3   2  27       58.01       54.02     22.84 o 
   4   2  27        2.20       24.15     29.45 o 
   5   2  27       27.41       43.84     18.74 o 
   6   2  27       10.34       18.25     17.83 o 
   7   2  27       99.04      146.55     22.37 o 
   8   2  27      387.22      338.76     21.23 o 
   9   2  27       28.72       60.51     20.58 o 
  10   2  27        7.94        0.16     25.85 o 
   1   3  27      216.68      285.29     20.43 o 
   2   3  27        2.80       24.09     27.27 o 
   3   3  27      309.62      335.17     19.87 o 
   4   3  27      192.05      273.91     20.95 o 
   5   3  27      397.18      398.84     21.76 o 
   6   3  27        8.88       38.83     35.28 o 
   7   3  27        2.28      -19.88     19.88 o 
   8   3  27       13.00        5.14     19.84 o 
   9   3  27       23.91      -10.86     18.83 o 
  10   3  27        5.59       16.64     23.59 o 
   0   4  27     1429.38     1282.80     43.26 o 
   1   4  27      114.81      104.14     21.80 o 
   2   4  27     4934.53     5043.99    128.52 o 
   3   4  27       96.00      115.04     25.97 o 
   4   4  27      613.00      704.81     31.16 o 
   5   4  27       18.92       41.01     19.23 o 
   6   4  27       47.57       81.70     20.95 o 
   7   4  27       98.50       91.99     22.29 o 
   8   4  27        0.12       14.13     22.15 o 
   9   4  27        0.54      -20.84     20.84 o 
  10   4  27       46.57       53.08     21.99 o 
   1   5  27     2277.69     2282.81     29.91 o 
   2   5  27     1890.90     1912.90    132.16 o 
   3   5  27      990.59      971.64     45.75 o 
   4   5  27       13.64       23.58     20.30 o 
   5   5  27     3515.17     3641.38     35.16 o 
   6   5  27      136.02      158.18     20.42 o 
   7   5  27      606.01      644.54     38.87 o 
   8   5  27       42.28       30.54     18.59 o 
   9   5  27        7.17       31.35     25.07 o 
  10   5  27        4.35       33.02     23.15 o 
   0   6  27      678.47      673.65     39.53 o 
   1   6  27      312.03      356.98     23.90 o 
   2   6  27      609.14      686.52     25.08 o 
   3   6  27       34.74       73.02     27.68 o 
   4   6  27      256.18      251.99     19.84 o 
   5   6  27       62.00       84.69     20.25 o 
   6   6  27      355.87      330.06     21.97 o 
   7   6  27      716.99      770.48     48.58 o 
   8   6  27       10.40        7.48     20.61 o 
   9   6  27        1.24       25.35     29.51 o 
  10   6  27        1.36        5.51     23.66 o 
   1   7  27      912.48      982.89     24.12 o 
   2   7  27      166.82      258.80     24.15 o 
   3   7  27       44.85       73.69     25.61 o 
   4   7  27      280.85      286.67     26.19 o 
   5   7  27      402.24      510.16     25.35 o 
   6   7  27      145.90      200.78     24.98 o 
   7   7  27        0.31       20.75     19.86 o 
   8   7  27      163.04      187.53     26.77 o 
   9   7  27      318.72      326.55     25.70 o 
  10   7  27        1.53       18.22     23.58 o 
   0   8  27       12.23       21.62     33.07 o 
   1   8  27        8.43       10.71     24.19 o 
   2   8  27      474.17      458.27     24.22 o 
   3   8  27     1586.25     1629.35     45.73 o 
   4   8  27       43.10       53.69     25.04 o 
   5   8  27       27.49       10.51     20.05 o 
   6   8  27      178.24      119.06     22.46 o 
   7   8  27       61.67       55.64     23.86 o 
   8   8  27        8.47       12.12     41.52 o 
   9   8  27        0.06      -17.37     24.03 o 
   1   9  27     1033.57     1013.80     25.12 o 
   2   9  27     1188.14     1151.37     25.99 o 
   3   9  27       13.99       10.57     35.09 o 
   4   9  27      296.96      308.40     32.50 o 
   5   9  27       48.88       74.25     22.47 o 
   6   9  27       74.03       64.31     22.33 o 
   7   9  27      143.77      158.75     36.46 o 
   8   9  27       99.45      155.68     26.23 o 
   9   9  27        7.45       13.56     20.81 o 
   0  10  27      235.57      178.81     36.12 o 
   1  10  27     1186.33     1220.36     26.40 o 
   2  10  27      271.10      296.90     22.13 o 
   3  10  27       32.10        9.19     35.09 o 
   4  10  27        6.56       21.19     26.41 o 
   5  10  27      304.05      317.52     28.78 o 
   6  10  27      249.20      178.04     26.07 o 
   7  10  27      131.10      124.70     21.76 o 
   8  10  27       44.60       91.48     20.31 o 
   9  10  27       27.26       47.34     18.62 o 
   1  11  27      687.20      796.15     26.73 o 
   2  11  27      203.22      201.05     21.79 o 
   3  11  27      121.46      124.83     25.52 o 
   4  11  27       14.05       74.69     28.73 o 
   5  11  27       19.25       83.39     24.28 o 
   6  11  27        4.29       17.16     28.43 o 
   7  11  27       44.22       92.49     30.38 o 
   8  11  27       60.36       34.99     22.55 o 
   9  11  27      103.38       80.81     22.34 o 
   0  12  27       55.08       12.87     34.01 o 
   1  12  27        0.41       28.89     20.71 o 
   2  12  27      247.81      272.21     26.53 o 
   3  12  27        0.52       60.12     27.17 o 
   4  12  27       27.30       50.00     34.76 o 
   5  12  27      113.27       80.65     21.69 o 
   6  12  27       35.77       57.23     20.83 o 
   7  12  27        0.06       36.73     25.14 o 
   8  12  27       39.85       24.03     23.30 o 
   9  12  27       23.40        5.38     22.38 o 
   1  13  27      147.95      181.40     24.67 o 
   2  13  27     1346.70     1485.28     41.97 o 
   3  13  27      370.69      384.39     25.76 o 
   4  13  27      296.89      400.47     44.13 o 
   5  13  27       27.45       35.44     23.71 o 
   6  13  27       45.04       17.03     21.22 o 
   7  13  27       32.40       22.48     27.06 o 
   8  13  27      187.74      135.99     21.49 o 
   0  14  27      467.86      391.69     51.49 o 
   1  14  27        4.93       17.29     41.82 o 
   2  14  27       32.86       44.84     58.36 o 
   3  14  27      148.64      220.97     28.77 o 
   4  14  27       53.92       65.38     27.34 o 
   5  14  27        0.18       54.73     29.87 o 
   6  14  27      109.55      144.54     22.16 o 
   7  14  27       17.34       89.26     31.57 o 
   8  14  27       58.79       39.63     22.35 o 
   1  15  27      121.18      115.35     29.92 o 
   2  15  27       93.05       90.81     34.12 o 
   3  15  27      845.15      670.15     86.92 o 
   4  15  27       25.49      -12.31     29.55 o 
   5  15  27        1.25      -29.73     29.73 o 
   6  15  27       14.37       36.57     24.03 o 
   7  15  27       34.85       29.97     21.56 o 
   8  15  27      159.56      132.89     43.66 o 
   0  16  27       18.69      -46.87     46.87 o 
   1  16  27       39.51       73.50     30.79 o 
   2  16  27       59.19       41.29     25.32 o 
   3  16  27       63.17       38.04     26.55 o 
   4  16  27       18.35      -26.64     26.64 o 
   5  16  27       53.30      116.85     41.50 o 
   6  16  27        0.10      -31.14     40.70 o 
   7  16  27       36.85       51.81     24.14 o 
   1  17  27      363.21      340.97     94.23 o 
   2  17  27       30.08       48.95     28.03 o 
   3  17  27        0.01        5.05     36.39 o 
   4  17  27       74.42      112.36     30.40 o 
   5  17  27       40.28      -11.49     31.07 o 
   6  17  27      243.28      192.76     35.49 o 
   7  17  27      116.57      119.54     26.14 o 
   0  18  27       75.84       70.77     37.68 o 
   1  18  27      150.15      104.09     36.72 o 
   2  18  27      141.04      149.13     51.47 o 
   3  18  27      587.90      604.86     48.73 o 
   4  18  27       16.94       35.12     26.31 o 
   5  18  27        5.79      -11.42     74.44 o 
   6  18  27        1.81      -31.96     45.95 o 
   1  19  27      162.72      217.00     32.30 o 
   2  19  27        1.43      -24.04     24.04 o 
   3  19  27      179.13      259.96     38.63 o 
   4  19  27        0.03       18.74     36.71 o 
   5  19  27        0.31       49.03     32.22 o 
   0  20  27        0.28      118.55     53.30 o 
   1  20  27      679.71      702.60    143.45 o 
   2  20  27      212.24      147.75     49.64 o 
   3  20  27       31.15        8.88     27.20 o 
   4  20  27      235.48      218.69    115.82 o 
   5  20  27      141.84      117.65     58.82 o 
   1  21  27       21.91      -21.59     27.92 o 
   2  21  27        9.61       18.29     26.43 o 
   3  21  27       95.21       90.53     60.66 o 
   0  22  27        4.07       70.76     37.68 o 
   1  22  27       78.50       52.04     29.22 o 
   2  22  27        9.07       26.50     47.79 o 
   0   0  28      797.69      904.30     54.28 o 
   1   0  28     2074.35     2362.92     41.84 o 
   2   0  28       66.29      125.00     37.68 o 
   3   0  28     2930.98     3061.18    151.70 o 
   4   0  28        4.36       29.57     46.41 o 
   5   0  28     1164.30     1198.41    110.42 o 
   6   0  28      485.05      455.04     26.66 o 
   7   0  28      363.53      312.88     28.50 o 
   8   0  28      436.99      416.20     28.50 o 
   9   0  28       44.00       45.75     31.71 o 
  10   0  28       80.75      149.24     32.42 o 
   1   1  28      577.05      653.26     33.98 o 
   2   1  28      138.42      217.44     30.79 o 
   3   1  28     1061.18     1039.19     60.80 o 
   4   1  28     1608.12     1700.39     45.85 o 
   5   1  28      141.80      169.65     21.45 o 
   6   1  28       15.53       16.49     18.95 o 
   7   1  28       78.50       94.58     21.32 o 
   8   1  28        9.83       30.49     22.12 o 
   9   1  28       10.03       12.18     33.16 o 
  10   1  28       48.82       40.68     26.87 o 
   0   2  28      537.93      462.02     36.70 o 
   1   2  28       70.20       80.73     22.00 o 
   2   2  28      176.79      193.02     44.58 o 
   3   2  28      120.24      136.99     30.41 o 
   4   2  28     1223.09     1235.24     67.35 o 
   5   2  28      156.71      148.17     29.32 o 
   6   2  28        0.35       28.73     23.48 o 
   7   2  28        9.79       69.80     17.94 o 
   8   2  28       63.42       40.86     31.17 o 
   9   2  28       51.74       82.75     20.67 o 
  10   2  28      105.33       86.48     25.06 o 
   1   3  28       57.01       36.39     21.18 o 
   2   3  28        0.00       11.05     22.05 o 
   3   3  28     2646.38     2546.54     78.36 o 
   4   3  28      139.30      157.86     20.75 o 
   5   3  28      382.48      417.72     39.81 o 
   6   3  28       57.26       55.21     25.59 o 
   7   3  28       65.65       69.00     19.35 o 
   8   3  28      212.32      261.78     22.80 o 
   9   3  28       14.98       65.44     35.95 o 
  10   3  28        0.12       19.16     26.83 o 
   0   4  28     2177.34     2441.22    154.35 o 
   1   4  28      567.69      593.99     23.39 o 
   2   4  28       10.21        1.39     23.01 o 
   3   4  28      216.83      272.98     27.28 o 
   4   4  28     1313.17     1269.23     34.67 o 
   5   4  28       27.00       23.46     22.78 o 
   6   4  28       21.27       39.15     18.85 o 
   7   4  28      485.62      505.92     27.40 o 
   8   4  28        8.36       38.96     19.76 o 
   9   4  28       22.80       78.73     24.82 o 
  10   4  28        7.71       51.44     23.51 o 
   1   5  28     1164.48     1212.14     25.98 o 
   2   5  28       29.97       31.17     21.03 o 
   3   5  28      158.09      194.15     52.85 o 
   4   5  28      703.65      733.39     37.97 o 
   5   5  28       13.34       -0.13     26.76 o 
   6   5  28       34.78       33.33     18.20 o 
   7   5  28       51.07       61.62     20.55 o 
   8   5  28       12.20       42.35     20.24 o 
   9   5  28      165.49      158.78     50.10 o 
  10   5  28       20.58        5.12     36.48 o 
   0   6  28       90.40       79.32     34.55 o 
   1   6  28       10.82       -2.33     35.03 o 
   2   6  28      431.94      380.52     31.81 o 
   3   6  28      412.27      444.32     38.16 o 
   4   6  28      521.77      495.42     21.23 o 
   5   6  28      267.26      272.89     21.02 o 
   6   6  28        2.37       35.84     32.50 o 
   7   6  28       24.87       38.82     20.70 o 
   8   6  28        8.57       49.92     23.02 o 
   9   6  28        5.42       11.75     35.48 o 
  10   6  28      127.62      116.87     28.16 o 
   1   7  28     3526.57     3635.22     96.96 o 
   2   7  28       28.20       46.47     22.07 o 
   3   7  28      550.87      610.65     33.00 o 
   4   7  28       53.11       40.88     24.77 o 
   5   7  28      101.34       92.26     20.66 o 
   6   7  28      138.73      141.90     20.84 o 
   7   7  28       21.62       32.29     20.59 o 
   8   7  28      369.98      308.85     24.99 o 
   9   7  28      155.87      118.75     20.05 o 
   0   8  28     2448.88     2421.16     47.92 o 
   1   8  28      252.69      249.28     27.51 o 
   2   8  28      299.33      320.23     21.69 o 
   3   8  28     1421.93     1509.34     69.95 o 
   4   8  28       49.07       82.11     26.19 o 
   5   8  28       32.01       27.47     22.06 o 
   6   8  28      226.43      265.33     26.14 o 
   7   8  28        0.10       86.94     31.11 o 
   8   8  28        0.80       30.27     20.34 o 
   9   8  28      144.69      150.15     27.43 o 
   1   9  28      472.07      515.93     21.85 o 
   2   9  28       52.27       34.11     20.49 o 
   3   9  28        0.92       16.39     35.67 o 
   4   9  28       66.00       45.78     22.39 o 
   5   9  28      792.81      863.16     50.19 o 
   6   9  28       14.29       59.36     22.72 o 
   7   9  28      121.20      165.62     52.60 o 
   8   9  28      576.17      611.75     58.35 o 
   9   9  28      165.20      157.37     22.09 o 
   0  10  28      292.02      206.09     32.64 o 
   1  10  28        2.13       27.95     22.79 o 
   2  10  28        3.26       46.62     19.82 o 
   3  10  28        0.33       27.68     29.46 o 
   4  10  28       89.95       51.18     32.78 o 
   5  10  28      138.60      150.13     22.58 o 
   6  10  28       47.64       21.64     24.38 o 
   7  10  28      114.04      139.86     42.36 o 
   8  10  28      248.06      177.43     28.26 o 
   9  10  28       73.10       95.70     31.04 o 
   1  11  28      464.16      456.05     25.12 o 
   2  11  28       82.91      105.15     23.59 o 
   3  11  28        0.04       15.55     24.98 o 
   4  11  28       13.53      -34.92     34.92 o 
   5  11  28      138.43      144.15     22.65 o 
   6  11  28      103.05      102.95     23.33 o 
   7  11  28      139.57      166.92     24.72 o 
   8  11  28      278.08      230.91     28.53 o 
   9  11  28      110.97      141.17     28.28 o 
   0  12  28      959.36     1066.27     48.34 o 
   1  12  28      628.99      621.64     31.77 o 
   2  12  28     1015.80      993.46     39.74 o 
   3  12  28      444.61      414.82     65.27 o 
   4  12  28       55.89      134.38     28.52 o 
   5  12  28       18.82       48.92     21.51 o 
   6  12  28      111.28      121.82     23.10 o 
   7  12  28       44.11       66.22     19.88 o 
   8  12  28       37.84        5.25     26.55 o 
   1  13  28      247.30      317.17     30.48 o 
   2  13  28      105.43      156.64     25.01 o 
   3  13  28      169.39      169.99     23.89 o 
   4  13  28      251.80      289.16     65.73 o 
   5  13  28        0.88       27.88     25.63 o 
   6  13  28      283.28      216.67     40.79 o 
   7  13  28        0.49       -2.41     21.27 o 
   8  13  28        3.13       25.24     23.82 o 
   0  14  28      151.10      185.67     34.93 o 
   1  14  28        0.94       26.31     33.54 o 
   2  14  28      161.65      127.69     25.32 o 
   3  14  28       27.44       33.02     23.16 o 
   4  14  28       90.13      134.75     28.85 o 
   5  14  28       21.66       -1.27     36.03 o 
   6  14  28       71.75       70.99     23.55 o 
   7  14  28       35.32       39.39     23.74 o 
   8  14  28        4.44       20.35     24.16 o 
   1  15  28       33.19       74.73     34.08 o 
   2  15  28       23.12       84.44     56.98 o 
   3  15  28       87.95      194.42     45.04 o 
   4  15  28      111.47       57.20     29.52 o 
   5  15  28       76.42       64.90     30.74 o 
   6  15  28      104.87       98.13     28.43 o 
   7  15  28        3.52       36.64     21.69 o 
   0  16  28       18.41      -20.22     36.76 o 
   1  16  28      259.66      321.36     36.40 o 
   2  16  28        0.00       55.71     58.36 o 
   3  16  28      334.60      267.06     38.15 o 
   4  16  28      859.78      902.02     66.68 o 
   5  16  28      184.09      135.46     51.05 o 
   6  16  28        1.53       25.98     32.12 o 
   7  16  28       12.11       -7.31     27.67 o 
   1  17  28      170.16      182.24     30.43 o 
   2  17  28        4.10       35.40     25.66 o 
   3  17  28       91.05       39.60     51.01 o 
   4  17  28        4.58       22.52     24.36 o 
   5  17  28       40.71       53.92     36.99 o 
   6  17  28      240.69      199.56     35.73 o 
   0  18  28       36.88       38.60     35.84 o 
   1  18  28       38.74      -13.25     29.91 o 
   2  18  28        9.87       58.57     24.96 o 
   3  18  28       55.44       12.88     52.85 o 
   4  18  28        4.66       82.99     32.01 o 
   5  18  28      127.96      100.01     28.27 o 
   6  18  28       99.95       94.86     38.10 o 
   1  19  28        1.16        5.04     36.03 o 
   2  19  28        7.20        7.84     28.52 o 
   3  19  28       61.98       95.80     26.55 o 
   4  19  28        0.89       42.85     31.11 o 
   5  19  28       34.12       63.58     46.87 o 
   0  20  28       30.05       68.01     53.30 o 
   1  20  28       82.20       73.15     37.98 o 
   2  20  28       75.65       85.47     27.30 o 
   3  20  28      211.64      220.90     32.80 o 
   4  20  28       87.04       77.20     59.74 o 
   1  21  28        5.95       54.11     26.31 o 
   2  21  28       36.91      -13.54     32.42 o 
   3  21  28       29.06       47.85     28.26 o 
   0  22  28       91.51       79.04     39.52 o 
   1  22  28       14.12       40.60     32.12 o 
   1   1  29      932.67      858.10     24.34 o 
   2   1  29       17.93       34.94     19.77 o 
   3   1  29      841.62      792.39     33.68 o 
   4   1  29        0.07       21.42     20.30 o 
   5   1  29      426.32      451.44     21.69 o 
   6   1  29        0.66      -18.49     39.36 o 
   7   1  29      224.50      216.46     26.80 o 
   8   1  29       42.70        9.44     19.04 o 
   9   1  29      162.36      249.27     23.16 o 
  10   1  29      145.02      126.43     23.34 o 
   0   2  29      624.24      665.58     28.89 o 
   1   2  29     1150.88     1188.98     39.84 o 
   2   2  29      857.32      877.27     22.93 o 
   3   2  29      170.62      198.72     32.17 o 
   4   2  29      107.94      123.65     19.11 o 
   5   2  29       10.40        6.01     27.86 o 
   6   2  29       42.73       29.54     24.67 o 
   7   2  29      192.19      138.39     18.96 o 
   8   2  29        3.17       43.36     30.77 o 
   9   2  29       58.37       36.94     21.22 o 
  10   2  29        2.59       28.04     45.60 o 
   1   3  29      394.15      427.46     22.49 o 
   2   3  29      306.47      311.84     23.58 o 
   3   3  29      255.74      276.46     29.92 o 
   4   3  29      124.02      106.03     19.44 o 
   5   3  29      332.66      365.50     22.88 o 
   6   3  29        5.44       17.81     18.53 o 
   7   3  29      596.24      611.26     33.05 o 
   8   3  29       11.47      -20.36     20.36 o 
   9   3  29      328.90      284.14     48.56 o 
  10   3  29       14.00       42.51     26.83 o 
   0   4  29      127.50       99.65     26.27 o 
   1   4  29       14.79       46.39     24.49 o 
   2   4  29       81.97       69.49     17.67 o 
   3   4  29     1805.27     1788.24     40.06 o 
   4   4  29        2.19        1.12     20.91 o 
   5   4  29     1611.01     1580.81     40.92 o 
   6   4  29        0.39       16.64     18.11 o 
   7   4  29       14.18       22.29     38.87 o 
   8   4  29       12.65       18.36     19.69 o 
   9   4  29       62.30      122.09     55.42 o 
  10   4  29        0.00      -11.56     24.36 o 
   1   5  29       81.84       66.94     26.53 o 
   2   5  29      966.53     1013.94     34.53 o 
   3   5  29      164.25      213.23     36.03 o 
   4   5  29        0.00       -2.34     20.35 o 
   5   5  29      403.10      355.61     22.12 o 
   6   5  29       56.91       89.72     29.68 o 
   7   5  29      164.25      195.87     21.64 o 
   8   5  29       49.60       84.76     18.96 o 
   9   5  29      168.35      190.42     58.75 o 
  10   5  29      199.19      199.95     76.75 o 
   0   6  29      471.56      505.43     30.60 o 
   1   6  29     1654.70     1652.50     50.98 o 
   2   6  29      383.99      455.95     28.91 o 
   3   6  29       88.52       82.35     28.37 o 
   4   6  29       12.48       27.88     20.96 o 
   5   6  29      323.83      336.99     26.82 o 
   6   6  29        0.10        0.90     20.43 o 
   7   6  29       81.79       77.35     21.32 o 
   8   6  29      223.32      200.47     50.50 o 
   9   6  29      135.31      143.80     58.81 o 
   1   7  29        7.53       19.28     19.58 o 
   2   7  29      449.72      557.66     37.42 o 
   3   7  29      175.88      166.41     28.57 o 
   4   7  29      960.56     1058.19     31.13 o 
   5   7  29        0.04        5.96     22.21 o 
   6   7  29      786.13      767.94     52.83 o 
   7   7  29       11.94       18.06     22.46 o 
   8   7  29      231.72      157.47     33.51 o 
   9   7  29        6.86       29.66     22.68 o 
   0   8  29     1084.81     1275.93     80.51 o 
   1   8  29      669.35      652.70     23.19 o 
   2   8  29        0.09       11.46     33.43 o 
   3   8  29      205.62      194.54     54.69 o 
   4   8  29      540.28      517.70     37.06 o 
   5   8  29       17.98       16.11     20.83 o 
   6   8  29      125.44       95.12     22.42 o 
   7   8  29        1.36       37.98     20.68 o 
   8   8  29        0.60        8.54     23.48 o 
   9   8  29        1.67       12.97     21.62 o 
   1   9  29      147.77      124.50     20.34 o 
   2   9  29       59.10       82.18     18.89 o 
   3   9  29      218.68      224.94     30.81 o 
   4   9  29        3.60       -2.57     24.36 o 
   5   9  29      262.11      307.15     25.34 o 
   6   9  29      291.53      247.46     27.99 o 
   7   9  29       45.64       66.66     28.28 o 
   8   9  29        2.05       33.19     20.24 o 
   9   9  29       61.33       63.49     21.87 o 
   0  10  29      320.58      345.42     37.83 o 
   1  10  29       37.24       74.03     21.97 o 
   2  10  29        3.60       22.36     22.38 o 
   3  10  29        2.28      -10.43     24.75 o 
   4  10  29       55.62       94.57     51.93 o 
   5  10  29       47.48       54.47     22.74 o 
   6  10  29       70.43      107.46     23.29 o 
   7  10  29       63.78       60.33     23.33 o 
   8  10  29        0.12       -0.42     20.76 o 
   9  10  29       47.64      101.84     23.48 o 
   1  11  29      131.57      140.38     23.39 o 
   2  11  29       57.93       89.80     25.62 o 
   3  11  29      194.97      214.43     23.28 o 
   4  11  29       31.61       44.11     34.92 o 
   5  11  29      496.63      504.44     24.99 o 
   6  11  29      374.18      335.53     29.85 o 
   7  11  29        3.93       36.24     21.37 o 
   8  11  29       45.35       85.58     42.48 o 
   0  12  29      116.30      112.75     31.24 o 
   1  12  29        9.41       17.98     21.04 o 
   2  12  29      190.57      183.45     24.69 o 
   3  12  29       66.61      105.67     24.17 o 
   4  12  29      295.74      368.63     40.45 o 
   5  12  29       40.63       24.24     29.76 o 
   6  12  29       19.47        1.17     25.45 o 
   7  12  29       40.26       60.51     28.92 o 
   8  12  29        3.88       13.18     22.65 o 
   1  13  29       50.73       65.40     25.57 o 
   2  13  29      246.51      272.99     29.55 o 
   3  13  29        0.25       23.16     24.04 o 
   4  13  29        0.03       19.55     33.94 o 
   5  13  29      184.69      173.93     52.39 o 
   6  13  29      133.69      159.92     23.82 o 
   7  13  29      119.83      145.78     22.52 o 
   8  13  29       42.15       21.38     20.57 o 
   0  14  29      269.41      160.87     49.64 o 
   1  14  29      291.77      302.13     26.00 o 
   2  14  29      240.85      179.84     25.74 o 
   3  14  29      344.18      304.80     24.79 o 
   4  14  29       35.73       22.64     31.73 o 
   5  14  29       50.05       30.22     45.95 o 
   6  14  29       91.50       56.11     21.81 o 
   7  14  29       26.41       13.21     23.65 o 
   1  15  29      246.30      185.70     26.00 o 
   2  15  29       25.75        2.57     29.06 o 
   3  15  29      378.28      356.16     34.43 o 
   4  15  29      107.88       82.81     23.17 o 
   5  15  29      117.05      114.24     40.04 o 
   6  15  29       25.01       24.68     39.39 o 
   7  15  29        2.35       40.13     21.80 o 
   0  16  29      900.33      877.48     60.71 o 
   1  16  29        8.37       38.60     26.31 o 
   2  16  29        0.13       31.05     82.71 o 
   3  16  29      551.86      523.09     34.48 o 
   4  16  29       56.32       64.23     37.68 o 
   5  16  29        1.18       -4.90     30.53 o 
   6  16  29        0.02       44.43     32.74 o 
   1  17  29      125.31      126.49     27.27 o 
   2  17  29       19.18       14.22     30.40 o 
   3  17  29      320.68      251.95     88.71 o 
   4  17  29      269.51      227.75     62.51 o 
   5  17  29        4.81      -12.20     27.90 o 
   6  17  29        9.98       -5.10     38.85 o 
   0  18  29       47.26       73.52     50.55 o 
   1  18  29       20.88        9.70     35.41 o 
   2  18  29        8.90       11.86     54.68 o 
   3  18  29      205.18       81.67     81.35 o 
   4  18  29       12.12       51.69     25.61 o 
   5  18  29      142.89      141.22     71.23 o 
   1  19  29        0.03       61.24     99.25 o 
   2  19  29      100.52       60.77     28.49 o 
   3  19  29      127.96      150.84     74.91 o 
   4  19  29       71.84      139.23     48.25 o 
   5  19  29        2.79       56.22     32.22 o 
   0  20  29        3.59       85.47     35.84 o 
   1  20  29      153.34      106.97     45.50 o 
   2  20  29      224.79      118.90     32.63 o 
   3  20  29        0.68       -9.66     25.32 o 
   4  20  29      144.34      239.49    102.48 o 
   1  21  29      140.76      166.61     32.01 o 
   2  21  29        0.03       44.50     42.73 o 
   0   0  30     2638.59     2524.13     55.31 o 
   1   0  30       84.85       91.31     24.37 o 
   2   0  30      139.44      169.64     35.42 o 
   3   0  30      311.35      368.66     37.69 o 
   4   0  30      204.59      279.44     35.31 o 
   5   0  30      287.54      256.09     44.13 o 
   6   0  30      740.02      808.72     39.00 o 
   7   0  30      596.17      726.19     77.70 o 
   8   0  30       32.02      103.60     29.74 o 
   9   0  30      149.11      105.46     66.64 o 
  10   0  30        0.01       81.93     38.14 o 
   1   1  30       17.52       93.54     24.38 o 
   2   1  30        6.93        3.20     19.71 o 
   3   1  30        5.94       43.47     28.56 o 
   4   1  30      123.58      153.95     18.64 o 
   5   1  30      349.65      322.15     18.42 o 
   6   1  30       43.08       18.99     19.15 o 
   7   1  30       31.87       68.73     20.07 o 
   8   1  30      104.36       91.07     21.62 o 
   9   1  30        0.16       33.58     23.61 o 
  10   1  30      136.39      112.34     25.90 o 
   0   2  30      148.03      218.94     31.71 o 
   1   2  30     1113.34     1134.54     26.91 o 
   2   2  30       10.09        8.54     19.92 o 
   3   2  30      236.03      206.95     30.44 o 
   4   2  30        0.10       21.12     20.04 o 
   5   2  30      222.64      254.81     23.58 o 
   6   2  30      164.81      212.70     22.31 o 
   7   2  30     1007.72     1105.42     29.55 o 
   8   2  30        0.56       -6.96     18.77 o 
   9   2  30       81.20      106.34     23.03 o 
  10   2  30        3.25       38.94     23.92 o 
   1   3  30      377.62      361.72     32.23 o 
   2   3  30       27.20       32.84     22.44 o 
   3   3  30       11.89       57.90     24.31 o 
   4   3  30      135.67       84.87     31.66 o 
   5   3  30      148.78      126.06     20.67 o 
   6   3  30     1096.68     1134.28     26.75 o 
   7   3  30       93.60       95.00     20.20 o 
   8   3  30       45.05       52.00     18.24 o 
   9   3  30      207.10      187.77     19.22 o 
   0   4  30      465.48      513.43     37.44 o 
   1   4  30        9.94       25.16     19.28 o 
   2   4  30      965.59     1043.94     23.87 o 
   3   4  30        1.02       26.03     50.09 o 
   4   4  30       74.51       66.28     19.40 o 
   5   4  30        0.25       23.53     27.19 o 
   6   4  30      201.45      258.66     23.64 o 
   7   4  30      111.05      109.47     20.05 o 
   8   4  30       20.70       23.22     23.74 o 
   9   4  30        2.11       31.51     21.04 o 
   1   5  30      380.76      419.21     22.90 o 
   2   5  30        0.22      -18.63     24.67 o 
   3   5  30        0.19       37.24     29.06 o 
   4   5  30      314.15      387.86     37.29 o 
   5   5  30       52.03       91.15     20.69 o 
   6   5  30       73.30       87.96     20.40 o 
   7   5  30        3.11       23.89     22.63 o 
   8   5  30        4.10       25.78     25.34 o 
   9   5  30       14.71       43.47     33.64 o 
   0   6  30      827.75      800.57     34.03 o 
   1   6  30     2104.49     2098.08     45.47 o 
   2   6  30       27.06       64.02     20.60 o 
   3   6  30      378.22      339.46     27.86 o 
   4   6  30       17.10       45.38     20.76 o 
   5   6  30      356.83      354.26     20.86 o 
   6   6  30       13.08       72.56     20.98 o 
   7   6  30       15.19       12.35     21.36 o 
   8   6  30        3.57       59.50     21.98 o 
   9   6  30       25.90       78.60     26.51 o 
   1   7  30      103.42      147.35     22.01 o 
   2   7  30      424.31      501.14     23.28 o 
   3   7  30      403.24      371.17     32.62 o 
   4   7  30      441.09      480.05     43.53 o 
   5   7  30       45.40       68.22     18.20 o 
   6   7  30      715.08      789.18     54.69 o 
   7   7  30        5.64        9.60     32.76 o 
   8   7  30        3.92       34.99     26.44 o 
   9   7  30       21.61       57.62     29.18 o 
   0   8  30     1563.44     1667.38     39.85 o 
   1   8  30       36.46       46.21     25.01 o 
   2   8  30      238.78      260.08     21.67 o 
   3   8  30        2.26       -1.15     31.35 o 
   4   8  30      620.01      714.34     40.00 o 
   5   8  30       85.06      120.61     20.81 o 
   6   8  30       32.63       45.12     25.07 o 
   7   8  30        0.51       -5.78     22.34 o 
   8   8  30      414.66      268.69     32.99 o 
   9   8  30       12.91       -8.83     20.21 o 
   1   9  30      252.72      295.09     24.41 o 
   2   9  30     1357.10     1350.72     60.44 o 
   3   9  30      588.03      532.63     29.96 o 
   4   9  30       70.58       49.55     28.56 o 
   5   9  30      329.76      347.37     43.75 o 
   6   9  30      441.88      406.79     24.83 o 
   7   9  30      485.76      479.83     47.00 o 
   8   9  30        4.49      -10.91     40.86 o 
   9   9  30        3.98       56.63     26.68 o 
   0  10  30       41.34       57.66     28.49 o 
   1  10  30       32.84       51.54     19.70 o 
   2  10  30      668.58      759.62     31.59 o 
   3  10  30       56.99       36.88     31.44 o 
   4  10  30      246.86      212.38     27.75 o 
   5  10  30       25.71       69.23     20.72 o 
   6  10  30        0.39       -2.07     29.31 o 
   7  10  30       77.59      104.52     29.58 o 
   8  10  30       48.23       22.12     20.07 o 
   1  11  30       11.17       10.96     19.34 o 
   2  11  30       77.51       89.01     22.60 o 
   3  11  30        1.20       22.81     21.27 o 
   4  11  30       76.29      103.19     29.75 o 
   5  11  30       36.30       55.58     50.55 o 
   6  11  30      232.00      219.74     23.87 o 
   7  11  30        0.38      -21.69     21.69 o 
   8  11  30       20.62       22.38     23.08 o 
   0  12  30       49.78       30.08     37.96 o 
   1  12  30       87.00       83.70     23.21 o 
   2  12  30      122.77       92.38     22.92 o 
   3  12  30      220.35      245.66     26.27 o 
   4  12  30       45.68      117.64     36.76 o 
   5  12  30      156.45      211.00     31.11 o 
   6  12  30        0.00      -22.40     22.40 o 
   7  12  30        8.50       11.37     25.34 o 
   8  12  30      152.48      108.74     22.84 o 
   1  13  30      145.55      176.12     26.91 o 
   2  13  30      148.99      152.35     27.93 o 
   3  13  30       75.25       91.88     26.90 o 
   4  13  30        2.99       78.64     75.29 o 
   5  13  30      252.55      303.06     31.96 o 
   6  13  30        4.54       15.59     23.54 o 
   7  13  30      113.40      111.42     25.74 o 
   0  14  30      108.55      153.49     34.01 o 
   1  14  30      177.50      247.53     35.68 o 
   2  14  30      191.51      169.69     31.08 o 
   3  14  30      742.76      702.17     62.92 o 
   4  14  30      263.89      292.57     28.64 o 
   5  14  30      155.23      159.26     32.30 o 
   6  14  30       33.83       59.20     27.40 o 
   7  14  30       71.19       80.61     31.76 o 
   1  15  30        7.57      -30.59     30.59 o 
   2  15  30      196.87      192.92     30.59 o 
   3  15  30        5.24       15.05     53.30 o 
   4  15  30      284.51      226.51     24.49 o 
   5  15  30      669.90      534.49     47.30 o 
   6  15  30       21.27        5.81     30.94 o 
   7  15  30       37.44       27.23     20.29 o 
   0  16  30      274.70      236.25     37.69 o 
   1  16  30      275.24      366.17     83.65 o 
   2  16  30       13.23       34.99     35.38 o 
   3  16  30       23.31       -3.49     28.49 o 
   4  16  30      105.84       86.02     79.50 o 
   5  16  30        0.00       38.87     29.77 o 
   6  16  30        6.17       18.94     31.58 o 
   1  17  30       36.62      -23.66     31.26 o 
   2  17  30       44.70      -15.07     58.82 o 
   3  17  30        0.03        7.68     35.84 o 
   4  17  30       12.30      -31.62     31.62 o 
   5  17  30       37.30       77.49     32.12 o 
   6  17  30       17.64       40.79     33.04 o 
   0  18  30       79.06       71.69     38.60 o 
   1  18  30        3.34       16.75     25.24 o 
   2  18  30       49.83       41.00     25.32 o 
   3  18  30       34.68       54.30     51.47 o 
   4  18  30       50.07       51.95     25.97 o 
   5  18  30      131.46       46.24     31.71 o 
   1  19  30        0.02      -11.49     25.99 o 
   2  19  30       13.07       45.08     30.77 o 
   3  19  30       10.80       -5.39     27.27 o 
   4  19  30        0.90       25.73     38.34 o 
   0  20  30       16.21       -5.51     35.84 o 
   1  20  30        1.06       -7.96     29.91 o 
   2  20  30       41.90      107.08     32.17 o 
   3  20  30        9.66       -5.85     30.09 o 
   1  21  30       56.85       27.62     50.55 o 
   1   1  31       27.87       67.16     21.89 o 
   2   1  31       46.54       83.56     28.92 o 
   3   1  31       39.90       37.39     54.22 o 
   4   1  31      123.50      118.42     22.16 o 
   5   1  31      179.54      188.63     22.30 o 
   6   1  31      595.91      621.49     38.36 o 
   7   1  31       32.56       26.70     21.51 o 
   8   1  31      231.39      260.70     28.39 o 
   9   1  31      229.08      198.76     25.26 o 
   0   2  31       21.10       37.66     33.12 o 
   1   2  31        3.03      -10.63     17.87 o 
   2   2  31        0.03       60.30     27.33 o 
   3   2  31      175.67      210.03     34.01 o 
   4   2  31        4.26       64.90     61.18 o 
   5   2  31       12.36      -19.39     19.39 o 
   6   2  31      235.52      249.23     22.55 o 
   7   2  31      184.94      184.04     28.92 o 
   8   2  31        0.15       25.74     20.90 o 
   9   2  31        3.47       -0.87     22.15 o 
   1   3  31       13.70       27.64     23.48 o 
   2   3  31      245.90      247.36     25.87 o 
   3   3  31       53.42       21.59     25.32 o 
   4   3  31       75.52       74.90     19.69 o 
   5   3  31      467.75      517.64     22.89 o 
   6   3  31       76.93       37.30     29.98 o 
   7   3  31       16.11       15.10     18.62 o 
   8   3  31      145.50      181.95     22.05 o 
   9   3  31       25.79       86.16     26.17 o 
   0   4  31      481.00      493.18     35.86 o 
   1   4  31      105.00      116.46     22.03 o 
   2   4  31        0.13       -4.74     19.30 o 
   3   4  31      948.10      996.36     48.30 o 
   4   4  31       15.74       25.20     21.32 o 
   5   4  31      619.78      605.11     22.86 o 
   6   4  31      102.36       92.14     22.98 o 
   7   4  31      137.23      138.31     18.92 o 
   8   4  31       24.97       32.50     22.13 o 
   9   4  31       20.07       76.99     25.63 o 
   1   5  31        6.25       32.41     19.93 o 
   2   5  31      204.54      195.32     21.64 o 
   3   5  31      225.16      231.97     27.93 o 
   4   5  31        3.97       34.90     27.30 o 
   5   5  31        5.99       31.27     18.82 o 
   6   5  31      100.04      142.17     22.55 o 
   7   5  31      585.54      537.63     22.72 o 
   8   5  31       11.78      -19.57     39.66 o 
   9   5  31        5.94       38.96     26.76 o 
   0   6  31      653.10      712.26     48.28 o 
   1   6  31     1083.44     1086.98     25.32 o 
   2   6  31     1382.41     1435.90     41.32 o 
   3   6  31      530.00      635.40     39.89 o 
   4   6  31      161.85      164.57     27.27 o 
   5   6  31       12.56       17.49     23.34 o 
   6   6  31        9.19      -11.90     18.02 o 
   7   6  31      127.28      176.09     44.60 o 
   8   6  31       10.08        8.87     21.42 o 
   9   6  31        9.93       -2.39     23.49 o 
   1   7  31      599.68      690.74     41.41 o 
   2   7  31      360.00      416.48     24.31 o 
   3   7  31      753.21      819.83     80.73 o 
   4   7  31       23.50       16.30     30.43 o 
   5   7  31        3.08       31.31     22.28 o 
   6   7  31       61.66       27.22     23.38 o 
   7   7  31       17.13       23.03     19.24 o 
   8   7  31       41.66      100.06     30.58 o 
   9   7  31      300.45      230.92     24.15 o 
   0   8  31      146.41      153.92     28.90 o 
   1   8  31      208.27      267.74     23.29 o 
   2   8  31       75.33       70.03     23.24 o 
   3   8  31      109.92      114.86     21.45 o 
   4   8  31       78.14      122.93     28.56 o 
   5   8  31       50.51       61.93     28.36 o 
   6   8  31      138.60      127.85     20.50 o 
   7   8  31        7.90       51.61     40.69 o 
   8   8  31       75.29       69.86     23.40 o 
   9   8  31        2.04       18.54     22.32 o 
   1   9  31       13.37       60.50     29.58 o 
   2   9  31      137.38      169.98     26.65 o 
   3   9  31       31.32       17.91     28.92 o 
   4   9  31      223.85      199.06     29.91 o 
   5   9  31        0.21        7.09     20.42 o 
   6   9  31      379.82      413.91     27.29 o 
   7   9  31       62.09       77.03     24.40 o 
   8   9  31        0.31       31.48     26.53 o 
   0  10  31      315.23      272.25     36.13 o 
   1  10  31      305.74      278.49     22.51 o 
   2  10  31       12.44      -12.47     21.73 o 
   3  10  31       24.51       59.13     20.42 o 
   4  10  31       23.85       61.07     28.20 o 
   5  10  31       45.91       82.75     26.75 o 
   6  10  31        5.90        1.05     25.82 o 
   7  10  31        6.45       11.39     20.71 o 
   8  10  31       12.84       14.92     20.73 o 
   1  11  31      408.51      486.38     25.30 o 
   2  11  31      140.48      105.15     32.00 o 
   3  11  31       92.75       69.25     22.84 o 
   4  11  31       85.02      131.40     31.27 o 
   5  11  31       65.05       38.60     34.92 o 
   6  11  31       84.89      121.29     26.67 o 
   7  11  31      112.50      138.15     23.59 o 
   8  11  31       38.10       77.66     22.06 o 
   0  12  31      385.10      355.37     32.28 o 
   1  12  31       61.56      133.60     27.31 o 
   2  12  31       26.51      -11.44     26.38 o 
   3  12  31        0.58        3.99     29.53 o 
   4  12  31      150.52      115.69     31.96 o 
   5  12  31        6.47       27.55     28.56 o 
   6  12  31       66.89       81.36     20.08 o 
   7  12  31       80.14       83.90     23.43 o 
   8  12  31        0.01        2.37     20.56 o 
   1  13  31        0.37        7.76     23.87 o 
   2  13  31       22.98       45.87     32.69 o 
   3  13  31       44.46       24.69     36.38 o 
   4  13  31       57.06      117.98     23.93 o 
   5  13  31       13.77       75.83     29.74 o 
   6  13  31       24.59       39.23     27.23 o 
   7  13  31       70.94       59.43     23.61 o 
   0  14  31      188.12      299.65     51.47 o 
   1  14  31       66.27       82.60     34.47 o 
   2  14  31      567.58      606.51    113.56 o 
   3  14  31       41.82       29.47     25.05 o 
   4  14  31        0.85        2.81     26.41 o 
   5  14  31      384.21      379.51     36.16 o 
   6  14  31       15.11       47.78     36.97 o 
   7  14  31      201.25      127.32     32.11 o 
   1  15  31        7.36       52.57     29.06 o 
   2  15  31       19.63       57.88     37.22 o 
   3  15  31       82.92      153.40     44.58 o 
   4  15  31       10.94       49.27     24.87 o 
   5  15  31      195.17      127.50     34.49 o 
   6  15  31       74.66       56.05     39.31 o 
   0  16  31       76.47       67.09     34.93 o 
   1  16  31       34.17       47.89     29.74 o 
   2  16  31       80.26      -26.31     26.31 o 
   3  16  31       70.71       67.54     26.27 o 
   4  16  31        2.52        8.28     40.90 o 
   5  16  31       54.03        7.65     26.76 o 
   6  16  31        0.76       20.87     43.65 o 
   1  17  31        4.09       29.46     24.36 o 
   2  17  31        1.32        9.08     39.06 o 
   3  17  31      304.12      174.56     40.45 o 
   4  17  31        4.69       18.44     26.96 o 
   5  17  31       29.92       47.28     31.45 o 
   0  18  31       11.69       25.73     36.76 o 
   1  18  31      342.56      295.09     33.09 o 
   2  18  31        1.47       15.61     35.72 o 
   3  18  31        0.13       20.30     66.63 o 
   4  18  31      103.65       65.83     56.52 o 
   1  19  31       25.62       45.66     44.11 o 
   2  19  31       30.08       60.27     41.82 o 
   3  19  31       50.08       39.73     27.92 o 
   4  19  31        2.33       11.95     54.22 o 
   0  20  31       98.01        5.51     52.39 o 
   1  20  31       14.80        1.00     30.79 o 
   2  20  31       11.03       72.72     34.92 o 
   0   0  32      782.26      656.75     54.27 o 
   1   0  32        0.23       -0.59     23.37 o 
   2   0  32       50.84       52.08     23.55 o 
   3   0  32       17.47        6.43     36.76 o 
   4   0  32      317.30      369.57     37.69 o 
   5   0  32       82.47       94.91     46.41 o 
   6   0  32      812.03      814.12    104.85 o 
   7   0  32      241.15      316.13     81.81 o 
   8   0  32       24.52       63.37     24.96 o 
   9   0  32      171.34      151.97     32.13 o 
   1   1  32        9.24       31.02     30.05 o 
   2   1  32      191.79      212.99     31.31 o 
   3   1  32       91.14       71.26     28.67 o 
   4   1  32       69.85       45.33     28.90 o 
   5   1  32       50.83       92.99     22.41 o 
   6   1  32        1.36       14.41     21.52 o 
   7   1  32      179.82      160.18     29.32 o 
   8   1  32      143.16      262.05     49.35 o 
   9   1  32        7.96       10.20     22.12 o 
   0   2  32     5198.33     5400.98     56.96 o 
   1   2  32      286.70      366.04     24.82 o 
   2   2  32       90.05      112.16     26.53 o 
   3   2  32      226.26      224.50     62.51 o 
   4   2  32       28.29       12.50     27.53 o 
   5   2  32      106.83      122.39     30.78 o 
   6   2  32       84.73       80.17     21.12 o 
   7   2  32      133.17      146.80     21.34 o 
   8   2  32       10.45       29.53     20.28 o 
   9   2  32        3.36       11.39     21.38 o 
   1   3  32     1356.80     1339.17     31.09 o 
   2   3  32      382.79      372.36     27.60 o 
   3   3  32      265.84      306.48     34.93 o 
   4   3  32        0.38       49.42     60.20 o 
   5   3  32       83.03       97.00     26.53 o 
   6   3  32        0.06       51.87     17.45 o 
   7   3  32        6.99       34.10     28.39 o 
   8   3  32       38.55       58.74     29.71 o 
   9   3  32      148.50      144.79     19.75 o 
   0   4  32     2381.34     2461.86     39.75 o 
   1   4  32       23.44       24.04     18.10 o 
   2   4  32      402.93      466.02     24.26 o 
   3   4  32      286.15      302.46     37.05 o 
   4   4  32       19.18       36.40     29.34 o 
   5   4  32        4.24       55.30     31.62 o 
   6   4  32       11.41       30.31     21.12 o 
   7   4  32       29.44       35.92     22.94 o 
   8   4  32       97.61      130.60     30.01 o 
   9   4  32       31.08       61.65     20.73 o 
   1   5  32        0.61       37.01     19.59 o 
   2   5  32      804.20      891.15     37.27 o 
   3   5  32      170.38      191.14     30.41 o 
   4   5  32        3.57        7.34     40.90 o 
   5   5  32      216.61      261.22     21.80 o 
   6   5  32      169.22      168.26     23.68 o 
   7   5  32      236.88      213.35     24.31 o 
   8   5  32       25.32       20.11     34.75 o 
   9   5  32       87.48      116.53     26.18 o 
   0   6  32        9.01        9.01     29.06 o 
   1   6  32      634.42      744.73     47.39 o 
   2   6  32      614.18      608.73     23.38 o 
   3   6  32     1296.85     1438.08     36.56 o 
   4   6  32        1.82       73.23     30.33 o 
   5   6  32       72.81       58.46     21.87 o 
   6   6  32      403.94      354.48     33.84 o 
   7   6  32       42.81       53.98     20.63 o 
   8   6  32       29.02       66.97     33.69 o 
   9   6  32       67.68       91.54     53.64 o 
   1   7  32      875.96      896.10     30.54 o 
   2   7  32      479.49      480.21     29.33 o 
   3   7  32       20.31       46.85     19.57 o 
   4   7  32      140.06      173.74     37.03 o 
   5   7  32       33.64       19.67     21.14 o 
   6   7  32      398.17      395.82     25.36 o 
   7   7  32      127.76      128.45     22.02 o 
   8   7  32        0.75       69.17     23.42 o 
   9   7  32      632.13      517.67     63.45 o 
   0   8  32     2549.58     2734.60    141.44 o 
   1   8  32      246.98      281.73     26.44 o 
   2   8  32        0.94       -8.29     20.91 o 
   3   8  32      592.05      536.44     23.09 o 
   4   8  32      170.84      190.01     62.96 o 
   5   8  32      103.28      105.71     20.27 o 
   6   8  32       60.28       73.97     20.14 o 
   7   8  32      205.44      192.19     33.13 o 
   8   8  32       67.15       90.62     52.29 o 
   1   9  32      423.10      428.54     31.72 o 
   2   9  32      101.76      132.10     22.85 o 
   3   9  32       65.46       89.71     22.12 o 
   4   9  32      278.19      275.08     32.89 o 
   5   9  32       24.48       22.02     23.83 o 
   6   9  32       21.81       36.24     21.60 o 
   7   9  32        1.27       64.77     23.27 o 
   8   9  32        3.21       22.73     21.06 o 
   0  10  32       48.56       58.52     35.38 o 
   1  10  32      666.56      688.52     25.79 o 
   2  10  32        8.01       -0.18     24.01 o 
   3  10  32       32.16       74.74     28.65 o 
   4  10  32      136.87       90.58     31.80 o 
   5  10  32      144.54      164.69     26.32 o 
   6  10  32        1.19       11.65     26.07 o 
   7  10  32       33.29       33.91     20.44 o 
   8  10  32       10.82       35.90     20.38 o 
   1  11  32       69.53       36.29     23.08 o 
   2  11  32       66.68       63.29     22.99 o 
   3  11  32      106.57       98.84     21.12 o 
   4  11  32      147.92      134.63     31.10 o 
   5  11  32       37.00        6.43     36.76 o 
   6  11  32      226.36      242.65     22.42 o 
   7  11  32       65.73       44.61     24.53 o 
   8  11  32        3.18       34.62     21.67 o 
   0  12  32       35.26       66.04     38.56 o 
   1  12  32      104.84      109.26     21.27 o 
   2  12  32       94.37       48.50     21.22 o 
   3  12  32       60.20       83.82     22.66 o 
   4  12  32      154.25      142.45     24.06 o 
   5  12  32      127.20       93.88     29.75 o 
   6  12  32        0.17       19.80     26.53 o 
   7  12  32        1.21       64.98     27.91 o 
   1  13  32        3.55       45.09     24.69 o 
   2  13  32      238.18      202.59     25.12 o 
   3  13  32       90.71      129.59     21.95 o 
   4  13  32       32.25       26.33     23.35 o 
   5  13  32       36.70       -7.45     55.60 o 
   6  13  32        1.14       -8.55     29.90 o 
   7  13  32       62.31       33.27     22.19 o 
   0  14  32        4.30      -11.95     34.92 o 
   1  14  32       85.73       91.15     42.28 o 
   2  14  32      146.85      178.05     29.22 o 
   3  14  32       10.58       40.04     23.07 o 
   4  14  32       62.28       62.45     25.41 o 
   5  14  32       76.82       96.66     28.01 o 
   6  14  32      100.76      134.24     73.53 o 
   1  15  32       14.66       50.98     29.54 o 
   2  15  32      125.14      119.28     40.90 o 
   3  15  32       40.18       76.72     51.47 o 
   4  15  32      122.40      120.52     26.91 o 
   5  15  32        5.81       11.29     24.22 o 
   6  15  32      119.54      136.12     56.53 o 
   0  16  32      678.59      914.06     56.09 o 
   1  16  32      334.74      410.02     52.86 o 
   2  16  32       64.08       53.95     26.31 o 
   3  16  32       31.02       20.02     30.09 o 
   4  16  32      201.64      170.20     82.27 o 
   5  16  32       49.91       86.23     30.64 o 
   1  17  32      120.91       91.45     36.40 o 
   2  17  32       13.88       37.62     28.52 o 
   3  17  32      279.00      131.12     56.99 o 
   4  17  32       45.55       41.17     26.96 o 
   5  17  32       34.22       37.81     64.79 o 
   0  18  32        0.28       68.93     55.14 o 
   1  18  32       28.37       48.25     30.09 o 
   2  18  32       23.95       30.93     42.74 o 
   3  18  32       78.40       79.92     29.74 o 
   4  18  32       91.33       48.09     44.12 o 
   1  19  32       69.88       79.46     31.26 o 
   2  19  32       38.21       84.95     37.68 o 
   3  19  32      127.21       24.98     37.33 o 
   0  20  32        9.42        6.43     53.30 o 
   1  20  32       75.76       21.57     30.09 o 
   1   1  33       25.54       30.11     21.35 o 
   2   1  33       27.84       63.92     24.28 o 
   3   1  33      232.65      230.10     31.12 o 
   4   1  33      458.31      424.26     32.43 o 
   5   1  33     1522.56     1491.27     94.98 o 
   6   1  33        5.68       -2.90     20.59 o 
   7   1  33      346.78      344.44     25.24 o 
   8   1  33      212.90      142.76     19.59 o 
   9   1  33        0.66       42.40     22.26 o 
   0   2  33       68.64      125.26     26.55 o 
   1   2  33      850.99      838.26     22.40 o 
   2   2  33        2.75       30.47     17.10 o 
   3   2  33       40.41       80.28     37.22 o 
   4   2  33        0.00       -7.65     34.46 o 
   5   2  33      173.30      172.50     39.58 o 
   6   2  33       42.13       36.94     17.33 o 
   7   2  33      413.22      423.24     40.37 o 
   8   2  33        0.04       36.51     25.73 o 
   9   2  33        8.32       41.05     19.42 o 
   1   3  33      403.24      401.05     22.87 o 
   2   3  33      362.32      363.44     23.82 o 
   3   3  33       76.73       73.28     28.20 o 
   4   3  33      141.63       95.96     24.67 o 
   5   3  33      437.38      415.12     21.48 o 
   6   3  33      602.33      546.85     23.41 o 
   7   3  33      113.96      162.88     41.05 o 
   8   3  33       87.67       97.18     19.39 o 
   9   3  33        5.31       29.97     19.24 o 
   0   4  33      115.79      115.77     29.81 o 
   1   4  33      547.54      621.69     22.75 o 
   2   4  33      273.44      296.28     21.62 o 
   3   4  33      237.04      271.62     38.89 o 
   4   4  33      731.86      735.74     34.35 o 
   5   4  33        2.73      -19.39     21.90 o 
   6   4  33       69.05       80.65     19.61 o 
   7   4  33      127.88      109.55     28.31 o 
   8   4  33       43.66       77.56     21.91 o 
   9   4  33        5.33       47.08     27.33 o 
   1   5  33      385.60      328.68     20.86 o 
   2   5  33      431.55      473.73     26.87 o 
   3   5  33       12.32       43.02     19.62 o 
   4   5  33      119.19      130.94     37.03 o 
   5   5  33       84.19       85.37     21.65 o 
   6   5  33     1323.18     1294.47     95.58 o 
   7   5  33      113.27       90.79     22.10 o 
   8   5  33       15.79       29.85     20.74 o 
   9   5  33        2.03       33.34     37.67 o 
   0   6  33     3111.57     3152.49    261.39 o 
   1   6  33      319.18      377.87     22.29 o 
   2   6  33        0.26       52.80     21.95 o 
   3   6  33      114.47      141.93     23.48 o 
   4   6  33      229.90      234.73     31.27 o 
   5   6  33        2.59       58.10     20.49 o 
   6   6  33      646.58      587.63     30.12 o 
   7   6  33      113.07       83.73     39.03 o 
   8   6  33       13.84       36.22     22.35 o 
   1   7  33      122.16      103.10     19.60 o 
   2   7  33      961.02     1014.93     46.87 o 
   3   7  33       50.31       90.29     22.67 o 
   4   7  33     1478.47     1423.30     92.03 o 
   5   7  33       13.56      -11.53     27.01 o 
   6   7  33      182.83      101.84     19.18 o 
   7   7  33        7.95        8.50     21.05 o 
   8   7  33        0.72       -8.84     23.82 o 
   0   8  33     2550.17     2678.79    133.14 o 
   1   8  33       63.66       76.51     21.49 o 
   2   8  33       38.35       59.97     18.39 o 
   3   8  33      409.31      342.50     28.80 o 
   4   8  33       15.22       86.20     88.23 o 
   5   8  33       60.03       74.85     29.37 o 
   6   8  33      304.34      292.62     21.11 o 
   7   8  33      116.94      106.73     30.91 o 
   8   8  33       14.48       71.99     32.78 o 
   1   9  33      372.64      378.90     23.74 o 
   2   9  33      347.52      374.62     23.31 o 
   3   9  33      148.85      144.99     21.07 o 
   4   9  33      274.91      208.10     52.40 o 
   5   9  33       12.05       29.06     48.71 o 
   6   9  33        8.39        5.75     23.22 o 
   7   9  33       15.38       -5.10     23.09 o 
   8   9  33       60.48       93.36     52.93 o 
   0  10  33      231.33      226.74     41.37 o 
   1  10  33       13.01       11.95     21.34 o 
   2  10  33       18.93       42.65     21.70 o 
   3  10  33        0.36       13.75     22.79 o 
   4  10  33      179.19      135.21     23.69 o 
   5  10  33      184.08      181.87     44.58 o 
   6  10  33        2.33       49.57     21.27 o 
   7  10  33       12.29       68.23     26.41 o 
   8  10  33        4.96        3.71     21.45 o 
   1  11  33      149.53      118.83     22.75 o 
   2  11  33      327.38      345.26     24.15 o 
   3  11  33        0.01        6.96     22.29 o 
   4  11  33        0.21      -32.51     35.65 o 
   5  11  33      282.68      239.92     37.69 o 
   6  11  33        1.02       74.86     30.89 o 
   7  11  33        2.54       -5.67     22.74 o 
   0  12  33      277.12      204.27     57.91 o 
   1  12  33       21.11       31.91     27.92 o 
   2  12  33       16.29       24.57     22.63 o 
   3  12  33       15.88       51.30     23.10 o 
   4  12  33        2.12       28.68     22.34 o 
   5  12  33      113.37      108.53     30.43 o 
   6  12  33       37.93       89.42     31.03 o 
   7  12  33        6.38       23.88     20.42 o 
   1  13  33       51.51       58.98     25.39 o 
   2  13  33       51.01      -10.85     30.92 o 
   3  13  33      102.64      141.53     24.18 o 
   4  13  33        2.49        7.75     24.32 o 
   5  13  33      216.19      184.28     27.77 o 
   6  13  33      192.64      102.91     53.31 o 
   7  13  33        5.63        3.47     26.68 o 
   0  14  33        6.88       27.57     51.47 o 
   1  14  33      196.22      211.78     41.36 o 
   2  14  33        5.29       14.07     28.56 o 
   3  14  33      124.67      130.59     26.16 o 
   4  14  33      188.53      125.93     29.85 o 
   5  14  33        4.96       50.25     37.41 o 
   6  14  33        4.23       56.94     30.89 o 
   1  15  33       59.05       67.01     28.03 o 
   2  15  33       70.11       48.06     36.06 o 
   3  15  33      124.56      185.18     39.52 o 
   4  15  33       50.02       72.97     23.61 o 
   5  15  33       39.74       73.95     24.11 o 
   6  15  33        3.84       31.71     38.34 o 
   0  16  33      110.15      -37.68     37.68 o 
   1  16  33      181.77      220.68     53.77 o 
   2  16  33        2.80       74.86     29.41 o 
   3  16  33      281.38      219.45     41.83 o 
   4  16  33       52.73       83.63     59.74 o 
   5  16  33       59.48       29.94     24.25 o 
   1  17  33       20.32       47.33     26.64 o 
   2  17  33        3.93       19.36     42.28 o 
   3  17  33       16.67       69.70     62.03 o 
   4  17  33       38.62       40.48     50.09 o 
   0  18  33      102.87       71.69     38.60 o 
   1  18  33       23.97       20.27     27.61 o 
   2  18  33      258.94      203.49     32.98 o 
   3  18  33      181.70      193.78     38.33 o 
   1  19  33       23.88       97.63    123.61 o 
   2  19  33       84.14      116.19     31.45 o 
   0   0  34       13.87      -15.62     34.92 o 
   1   0  34      442.17      513.10     28.61 o 
   2   0  34      774.16      916.46     80.48 o 
   3   0  34      133.74      159.74     45.04 o 
   4   0  34      426.33      422.93     39.53 o 
   5   0  34       52.95       59.56     35.41 o 
   6   0  34        4.89       51.01     34.44 o 
   7   0  34       20.28       25.99     29.41 o 
   8   0  34      367.86      286.59     29.88 o 
   9   0  34       42.88       55.04     26.27 o 
   1   1  34       28.49       52.06     21.72 o 
   2   1  34      341.15      357.20     36.62 o 
   3   1  34       59.88      108.06     20.47 o 
   4   1  34       98.72       92.33     30.21 o 
   5   1  34       81.12      112.05     33.16 o 
   6   1  34       64.48       43.89     26.66 o 
   7   1  34        7.41       28.51     21.13 o 
   8   1  34       10.88       36.31     21.68 o 
   9   1  34       26.17       26.12     26.80 o 
   0   2  34       20.26        0.06     24.35 o 
   1   2  34      687.76      736.34     24.88 o 
   2   2  34       16.17       38.82     19.07 o 
   3   2  34      294.51      269.00     23.33 o 
   4   2  34      412.84      475.13     32.43 o 
   5   2  34        1.40       20.71     20.96 o 
   6   2  34      125.37      142.14     22.77 o 
   7   2  34      177.73      170.36     34.85 o 
   8   2  34      150.21       87.70     21.27 o 
   1   3  34       49.21       34.44     16.94 o 
   2   3  34        3.08        1.97     18.34 o 
   3   3  34       87.42      108.84     20.91 o 
   4   3  34      183.73      136.69     32.17 o 
   5   3  34        4.77       76.82     22.07 o 
   6   3  34      378.54      377.79     44.72 o 
   7   3  34      131.04      114.24     21.07 o 
   8   3  34        0.15       25.64     21.68 o 
   0   4  34       89.09      101.10     35.96 o 
   1   4  34       20.27       16.38     24.32 o 
   2   4  34        7.58       55.87     22.44 o 
   3   4  34       99.54       71.95     20.78 o 
   4   4  34       40.00       54.53     26.31 o 
   5   4  34       24.49       66.07     21.47 o 
   6   4  34       30.87       29.11     20.49 o 
   7   4  34      160.19      173.49     36.62 o 
   8   4  34      106.89       80.60     21.57 o 
   1   5  34        3.83       -0.93     20.62 o 
   2   5  34      117.08      141.34     39.21 o 
   3   5  34       30.38       53.15     22.39 o 
   4   5  34       57.21       15.84     36.61 o 
   5   5  34      164.57      211.34     30.56 o 
   6   5  34       98.52      115.94     22.06 o 
   7   5  34        2.16       34.46     19.95 o 
   8   5  34       76.73       70.87     22.58 o 
   0   6  34     3555.57     3958.22    115.76 o 
   1   6  34       17.99        8.53     22.52 o 
   2   6  34       21.34       30.77     25.85 o 
   3   6  34        4.80       18.61     22.59 o 
   4   6  34       11.10       -1.31     33.54 o 
   5   6  34      125.45      147.11     24.98 o 
   6   6  34      114.49      155.97     24.37 o 
   7   6  34       30.46       29.02     23.21 o 
   8   6  34        2.69       19.92     32.37 o 
   1   7  34      135.80      110.79     21.07 o 
   2   7  34       35.11       13.28     19.81 o 
   3   7  34       64.82       57.83     20.42 o 
   4   7  34       10.62       37.52     26.31 o 
   5   7  34       11.64       34.46     37.04 o 
   6   7  34        6.86       56.06     21.03 o 
   7   7  34      293.03      257.35     28.92 o 
   8   7  34       21.57       45.83     44.81 o 
   0   8  34      393.78      482.64     66.66 o 
   1   8  34      186.59      245.71     24.63 o 
   2   8  34       23.82       37.04     27.06 o 
   3   8  34        3.99        9.38     22.67 o 
   4   8  34       10.73       34.92     36.39 o 
   5   8  34       81.03       75.10     30.88 o 
   6   8  34      148.29      104.15     22.60 o 
   7   8  34      164.27      152.55     36.75 o 
   8   8  34       32.22       19.14     23.33 o 
   1   9  34       47.69       68.97     36.48 o 
   2   9  34       52.32       69.97     22.42 o 
   3   9  34        0.02       41.68     31.27 o 
   4   9  34      112.02      130.13     27.86 o 
   5   9  34        2.92       10.65     31.25 o 
   6   9  34        2.76       10.97     22.16 o 
   7   9  34        0.36       -9.07     23.27 o 
   0  10  34      118.24      162.52     63.42 o 
   1  10  34      222.65      188.90     22.02 o 
   2  10  34      172.41      161.77     20.36 o 
   3  10  34       58.66       61.77     22.70 o 
   4  10  34       68.77      112.17     21.98 o 
   5  10  34      176.92      151.11     26.62 o 
   6  10  34      271.65      144.94     27.62 o 
   7  10  34        5.22       54.16     25.50 o 
   1  11  34        0.00        8.84     25.01 o 
   2  11  34       25.20       40.14     22.63 o 
   3  11  34       37.30       21.40     26.72 o 
   4  11  34      259.49      261.43     22.17 o 
   5  11  34       35.50       44.11     35.84 o 
   6  11  34        0.58      -29.41     32.17 o 
   7  11  34        7.27       49.94     20.81 o 
   0  12  34       25.73       45.54     38.63 o 
   1  12  34      136.60      136.67     30.99 o 
   2  12  34        3.46       28.18     25.82 o 
   3  12  34       63.30       61.32     21.42 o 
   4  12  34        0.24       17.29     25.31 o 
   5  12  34       45.07       49.63     37.68 o 
   6  12  34       59.41       59.64     30.77 o 
   7  12  34       66.37       44.60     21.45 o 
   1  13  34       85.28      116.11     25.19 o 
   2  13  34       41.16       69.13     23.14 o 
   3  13  34       15.60       38.87     23.07 o 
   4  13  34       48.21       33.40     23.81 o 
   5  13  34      283.53      260.40     51.19 o 
   6  13  34       46.03       18.16     46.87 o 
   0  14  34     1064.14      856.42     46.91 o 
   1  14  34        2.38       -3.68     24.69 o 
   2  14  34      150.68      135.32     24.10 o 
   3  14  34      139.30      109.68     26.56 o 
   4  14  34        0.04       -9.47     22.16 o 
   5  14  34        5.65       51.46     32.36 o 
   6  14  34       13.49       21.76     31.11 o 
   1  15  34        9.63       46.16     28.05 o 
   2  15  34       19.87       49.08     38.60 o 
   3  15  34       66.95       68.47     44.58 o 
   4  15  34       40.52       32.06     24.33 o 
   5  15  34       15.39       41.89     30.66 o 
   0  16  34      182.44      207.73     55.15 o 
   1  16  34      166.79      149.74     38.02 o 
   2  16  34       18.06        5.71     28.73 o 
   3  16  34       35.26      -17.67     43.65 o 
   4  16  34       21.55      116.67     67.55 o 
   5  16  34       97.82       60.89     50.99 o 
   1  17  34      197.74      125.49     47.80 o 
   2  17  34        2.40       40.47     33.54 o 
   3  17  34      176.97      108.91     27.30 o 
   4  17  34        8.05       16.23     31.45 o 
   0  18  34      410.23      323.61     44.13 o 
   1  18  34       15.89      -27.94     27.94 o 
   2  18  34      210.67      122.96     33.55 o 
   3  18  34      109.45       93.36     66.63 o 
   1  19  34        5.88       22.69     26.96 o 
   1   1  35      337.60      358.50     25.48 o 
   2   1  35      100.96      120.89     17.80 o 
   3   1  35        1.39       30.04     25.42 o 
   4   1  35       22.38       58.16     45.49 o 
   5   1  35      100.53       86.45     18.57 o 
   6   1  35       21.00       -4.50     23.32 o 
   7   1  35      436.54      364.38     28.09 o 
   8   1  35       15.16       63.86     22.32 o 
   0   2  35       39.07       54.05     43.20 o 
   1   2  35      312.53      251.61     18.92 o 
   2   2  35       72.66       95.89     20.30 o 
   3   2  35      139.61      217.53     30.16 o 
   4   2  35       36.42       96.35     28.73 o 
   5   2  35        1.03        2.28     22.57 o 
   6   2  35       23.23       59.28     20.94 o 
   7   2  35        4.31       16.38     37.01 o 
   8   2  35       77.26       17.38     27.97 o 
   1   3  35       18.20       32.77     20.53 o 
   2   3  35      344.76      347.83     19.41 o 
   3   3  35      179.42      169.92     24.15 o 
   4   3  35       74.91       41.34     25.90 o 
   5   3  35      163.93      162.10     24.30 o 
   6   3  35        0.24       27.97     18.57 o 
   7   3  35       91.24       50.69     23.01 o 
   8   3  35       26.85       21.24     32.50 o 
   0   4  35      688.42      744.04     33.68 o 
   1   4  35      178.72      157.78     20.70 o 
   2   4  35       23.41       43.31     17.22 o 
   3   4  35      131.43      123.45     30.12 o 
   4   4  35      124.10      127.64     31.14 o 
   5   4  35       24.35      115.42     36.51 o 
   6   4  35        2.04       22.63     32.90 o 
   7   4  35      254.88      194.19     32.90 o 
   8   4  35       26.39       64.88     30.91 o 
   1   5  35       62.14       57.23     19.33 o 
   2   5  35      171.12      190.78     21.61 o 
   3   5  35      497.56      522.19     35.28 o 
   4   5  35       74.07       88.68     31.71 o
[truncated: 42,902 more chars]
